# Supplementary material for: Predictive value of serum creatinine and total bilirubin for long-term death in patients with ischemic heart disease: A cohort study
Source: PLoS One. 2023 Nov 16;18(11):e0294335. doi: 10.1371/journal.pone.0294335 (PMC10653523; doi:10.1371/journal.pone.0294335)
Supplement: S1 Data — (XLSX) [file pone.0294335.s001.xlsx]

## Sheet: Sheet1
All-Cause Death	Cardiovascular Death	Follow up timed	Age	Gender	BMI	Cr	TBil	Score	Score quantile
1	1	30	68	1	28.0404	131	35.9	0.946937	Q4
1	1	722	50	0	28.2284	65	12.1	0.18608	Q1
1	1	1830	82	1	19.3792	74	14.95	0.284746	Q2
0	0	1060	72	1	19.3625	64	11.07	0.165941	Q1
1	1	402	75	1	19.047	73.72	17.89	0.320637	Q2
1	1	376	65	1	23.9869	57.43	41.3	0.509548	Q3
0	0	3240	71	1	23.6244	154.32	55.65	1.36166	Q4
1	1	608	72	0	23.4375	56.1	40.34	0.488036	Q3
1	1	1221	62	0	20.9572	111	13	0.51457	Q3
1	1	210	62	1	24.2215	170.18	20.93	1.02429	Q4
1	1	90	81	1	18.6851	104.45	19.48	0.552801	Q3
1	1	510	69	1	28.7197	163	7.6	0.803355	Q4
1	1	30	67	0	24.974	63.33	7.73	0.11836	Q1
0	0	180	73	1	24.4898	113.4	41.77	0.901194	Q4
1	1	780	74	1	19.3625	72.63	18.32	0.318659	Q2
1	1	610	76	0	30.8532	63	17.9	0.246911	Q2
1	1	617	68	1	23.5078	81	6.41	0.223116	Q1
0	0	812	75	1	24.093	87	9.7	0.306774	Q2
1	1	690	70	1	20.2865	111.9	17.8	0.582516	Q3
1		1264	79	0	28	65	27	0.37775	Q2
0	0	690	73	1	29.2969	91.9	14.2	0.398419	Q3
1	1	335	64	1	20.0692	101	36.3	0.745401	Q4
1	1	1565	75	1	24.4646	143	12.4	0.727313	Q4
1	1	398	77	0	23.4375	177.52	8.66	0.917025	Q4
1	1	120	66	1	34.0636	118	18.39	0.632131	Q4
1		1230	63	1	23.3067	172	26.1	1.10334	Q4
1	1	1320	63	0	24.6548	93	9.07	0.340006	Q2
1	1	1890	77	1	25.9095	145	6.6	0.666482	Q4
0	0	840	78	1	26.2346	84	37.1	0.638572	Q4
0	0	693	70	1	22.4913	103.5	17.2	0.516927	Q3
0	0	3870	43	1	22.46	87.61	14.02	0.366548	Q2
1	1	630	66	0	27.0552	71.4	32.05	0.486804	Q3
0	0	2218	82	1	20.679	91.58	21.4	0.488833	Q3
1		930	67	1	27.3438	84	19.6	0.413457	Q3
0	0	868	75	1	27.7177	70	23.9	0.372319	Q2
1	1	870	76	1	23.8754	54	21.3	0.228643	Q1
0	0	2137	76	1	21.7993	78	27.3	0.471171	Q3
1	1	240	69	0	25.1039	97	9.3	0.370523	Q2
1	1	1221	49	0	27.0552	90.98	56.39	0.934801	Q4
1	1	1911	65	1	23.6614	71	12.2	0.228703	Q1
1		240	66	1	24.2215	128.32	33.32	0.895285	Q4
0	0	671	64	0	19.4771	123	7.9	0.531638	Q3
0	0	1470	61	1	25.7117	108	20.1	0.585234	Q3
0	0	990	71	1	25.2595	210.31	14.34	1.21599	Q4
1	1	1214	56	1	28.3039	80.45	8.03	0.240166	Q2
1	1	480	74	1	22.6474	135.04	7	0.603009	Q4
0	0	1230	75	1	24.2188	51	11.2	0.0780511	Q1
1	1	570	71	1	26.8274	102.95	10.7	0.429524	Q3
1	1	1827	57	1	24.623	71	6.8	0.159239	Q1
1	1	480	61	1	20.148	66	15.23	0.233233	Q1
1	1	270	83	1	18.937	61.56	21.07	0.277768	Q2
1	1	1170	63	1	34.8944	84	6.1	0.239796	Q2
1	1	30	78	1	21.9671	121.95	14.6	0.610591	Q4
1	1	2010	75	1	19.433	116.48	20.4	0.647515	Q4
1	1	2010	59	1	22.1591	64	44.8	0.599834	Q4
0	0	30	67	1	20.5499	92	16.8	0.432553	Q3
1	1	213	68	1	21.4533	76	10.9	0.246427	Q2
0	0	210	73	1	29.0688	63	7.8	0.116987	Q1
1	1	210	46	1	30.1038	101	74.3	1.23422	Q4
1	1	180	55	1	26.4236	78.34	19.4	0.37189	Q2
0	0	1500	39	1	28.3737	65	24.6	0.346877	Q2
1	1	780	73	1	24.8358	82.81	34.48	0.59667	Q4
1	1	415	84	1	19.487	111.3	12.31	0.507761	Q3
1	1	870	70	1	24.9135	337	11.6	2.05357	Q4
1	1	584	78	1	36.2959	160.93	40.09	1.20704	Q4
0	0	1320	77	1	26.8136	57	14.56	0.16261	Q1
0	0	686	72	0	24.2188	61.8	13.1	0.176898	Q1
0	0	2670	64	1	23.03	87	15.1	0.376238	Q2
1	1	771	44	0	22.4059	47.45	15.79	0.112638	Q1
0	0	659	82	1	24.9135	82.3	10.6	0.285971	Q2
0	0	360	83	1	19.3772	89.58	12.92	0.36597	Q2
1		510	76	1	23.3887	64.49	15.37	0.224631	Q1
1	1	1080	65	1	22.0195	125	29.8	0.827132	Q4
1	1	300	71	0	19.5918	135	10.9	0.652902	Q4
0	0	360	64	1	17.9931	70	7.7	0.163927	Q1
0	0	1135	60	1	22.9854	59	23.4	0.290104	Q2
1	1	1080	84	1	26.4236	65	24.8	0.349449	Q2
1	1	1039	69	0	23.1473	109	28.5	0.700179	Q4
1	1	1363	66	1	23.8751	95.39	14.4	0.425036	Q3
0	0	2929	69	1	24.2215	67	16	0.250027	Q2
1	1	2430	67	0	20.0692	56.3	14.4	0.155729	Q1
0	0	540	64	1	28.3737	121.5	17.8	0.648655	Q4
0	0	180	76	1	22.9854	73	20.8	0.35311	Q2
1	1	1170	85	1	24.9135	80.9	20.4	0.40239	Q3
1	1	150	78	1	17.5781	140.16	29.4	0.92643	Q4
0	0	810	76	1	23.6244	101.94	14.19	0.46746	Q3
0	0	643	51	1	26.4236	76.9	19.8	0.367115	Q2
0	0	659	84	1	19.5918	180.7	13.6	1.00248	Q4
0	0	360	51	1	23.5294	63	18.1	0.249484	Q2
0	0	1416	63	1	23.03	46	10.5	0.0345995	Q1
1	1	30	70	1	24.3375	89	7	0.285821	Q2
0	0	780	74	1	23.1206	76.86	8.9	0.226624	Q1
0	0	1325	62	1	18.9388	92.99	11.9	0.376342	Q2
0	0	30	81	0	15.625	68.54	16.4	0.265783	Q2
1		900	69	1	21.7193	100	10.9	0.411773	Q3
0	0	2624	75	1	20.148	75	17.4	0.323152	Q2
0	0	510	55	1	25.5593	88	11.8	0.340677	Q2
0	0	270	75	1	18.2531	92	14.4	0.401681	Q3
0	0	850	41	1	27.7778	87	33.7	0.615503	Q4
0	0	60	48	1	24.4898	100.98	21.58	0.555909	Q3
0	0	120	82	1	19.8141	100	8.5	0.3809	Q2
0	0	791	69	1	21.9713	101.29	10.27	0.412556	Q3
1		1080	73	0	21.4536	89.5	20.51	0.463054	Q3
1	1	150	55	1	25.9043	160	9.79	0.810858	Q4
1		180	62	1	28.0899	70	13.3	0.235964	Q1
1		840	72	1	24.8016	77	6.5	0.196716	Q1
1	1	990	79	1	24.0238	80	14.78	0.323896	Q2
0	0	1053	80	0	18.3143	78.87	15.8	0.329232	Q2
1	1	690	69	0	19.4771	36	18.98	0.0747898	Q1
1	1	1380	65	1	18.3594	100	2.8	0.307577	Q2
1	1	1374	36	1	32.1402	81	12.76	0.304801	Q2
1	1	1830	73	1	18.8324	94	11.8	0.382014	Q3
0	0	3019	75	0	25.5102	91	20.4	0.471973	Q3
1	1	1094	77	1	28.0843	54.86	27.83	0.318568	Q2
0	0	2433	57	1	28.6726	95	26.6	0.579286	Q3
0	0	2396	75	1	24.2188	73.8	7.77	0.191007	Q1
1	1	150	85	1	25.9516	108	16.8	0.542784	Q3
0	0	3731	69	1	23.5102	94	13.5	0.403882	Q3
1		3240	80	1	21.2228	116	10.74	0.519945	Q3
1	1	781	71	1	23.3234	95	43.7	0.799256	Q4
1		390	69	0	20.898	31.46	15.3	-0.00382659	Q1
1	1	3150	50	0	28.257	60	32.8	0.417912	Q3
0	0	390	53	1	31.1419	170	24.8	1.07284	Q4
1	1	90	59	1	22.6562	81	19.2	0.387643	Q3
0	0	2260	70	1	20.9572	65	19.4	0.279985	Q2
1	1	420	67	1	25.4694	102.55	34.5	0.732925	Q4
1	1	480	76	1	25.0995	95.8	9.9	0.369974	Q2
1	1	510	59	1	25.2493	65.78	30.58	0.429175	Q3
0	0	990	68	1	24.8016	67	14.2	0.226873	Q1
0	0	678	53	1	22.4913	69.5	6.8	0.148905	Q1
0	0	2361	47	0	24.6097	61.17	15.75	0.206646	Q1
1	1	900	76	1	24.4418	117	46	0.980409	Q4
0	0	969	48	1	24.6914	41.82	15.36	0.0683195	Q1
0	0	661	51	1	29.7004	67	7.5	0.140686	Q1
0	0	1710	49	1	27.1605	47.96	12.56	0.074602	Q1
1	1	1871	65	1	28.4055	73	33.98	0.522654	Q3
1	1	150	65	1	24.623	162	5	0.76302	Q4
1	1	1426	82	1	22.0317	293.71	13.48	1.77951	Q4
1	1	1830	67	1	22.2041	101	40.7	0.802001	Q4
1		30	87	0	17.2248	181	10.89	0.969686	Q4
0	0	3065	74	1	24.3375	82	17.3	0.370091	Q2
0	0	720	35	1	21.7993	57	7.2	0.0679326	Q1
0	0	832	56	1	30.4705	82.4	28.9	0.522066	Q3
1		1320	78	1	21.8776	76	14.1	0.287591	Q2
0	0	958	45	1	24.8016	92.04	21.2	0.489429	Q3
1	1	268	71	0	25.7812	79.17	25.61	0.457492	Q3
1	1	263	50	0	19.0677	45	11.5	0.0405738	Q1
1	1	270	83	1	16.609	72	33.9	0.514735	Q3
1	1	390	52	1	37.6648	120	17.4	0.633175	Q4
1	1	540	51	1	17.8465	81.07	49.09	0.772622	Q4
0	0	990	65	1	23.6713	82	26.9	0.493583	Q3
1	1	248	59	1	29.7143	102	16.1	0.492443	Q3
1	1	180	61	1	23.1481	411.13	7.11	2.50652	Q4
0	0	1530	64	1	19.3698	58	6.4	0.064531	Q1
1	1	60	65	0	18.6667	170	6.31	0.834986	Q4
1		360	87	1	21.3068	82.17	19.8	0.403422	Q3
1	1	810	48	1	25.2092	67.28	17.74	0.274339	Q2
1		1110	73	0	19.0311	75	31.1	0.499385	Q3
1	1	198	64	1	21.551	87	22.37	0.469757	Q3
1	1	720	81	1	20.2865	87	16.4	0.392961	Q3
0	0	651	59	1	21.2245	86.2	8.6	0.287112	Q2
0	0	240	75	1	23.3887	93	14.2	0.405997	Q3
1	1	802	85	0	21.7993	93.91	15.4	0.427703	Q3
1	1	795	63	1	26.3656	104.91	56.69	1.03463	Q4
0	0	2031	68	0	22.8571	88	10.7	0.326527	Q2
0	0	720	69	1	28.764	50	17	0.145771	Q1
1	1	737	81	0	21.3333	60	11.1	0.138769	Q1
1	1	480	79	1	19.8413	82.1	19.2	0.395221	Q3
1	1	2610	68	0	21.0938	56	33.5	0.399359	Q3
1	1	120	66	1	29.3524	80	6	0.210952	Q1
0	0	1143	66	1	25.2595	80	20.5	0.397476	Q3
0	0	1180	67	1	19.5918	59	7.4	0.0842842	Q1
0	0	750	67	1	23.1834	65	11.3	0.175789	Q1
0	0	792	63	1	21.1073	63	11.6	0.165869	Q1
1	1	1830	74	1	24.8356	86	13.4	0.34748	Q2
0	0	781	80	1	33.5938	80.8	37.5	0.621671	Q4
1	1	2220	30	1	28.4082	111	10.6	0.483697	Q3
0	0	2662	58	1	24.623	75	64.41	0.927875	Q4
1		1440	81	0	24.1288	75	25.8	0.431207	Q3
1	1	240	45	1	27.7323	95	20.4	0.499531	Q3
1	1	420	78	1	26.6667	94.08	42.65	0.779411	Q4
1	1	420	58	1	22.4913	66	12.7	0.200688	Q1
0	0	360	75	1	25.6896	74	6.7	0.178621	Q1
0	0	3360	60	0	27.1809	60	24.2	0.307284	Q2
0	0	1408	76	1	25.2595	81	6.9	0.229419	Q1
0	0	1770	49	1	26.8274	46.3	14.5	0.0881212	Q1
0	0	1170	62	1	26.7949	72	30.9	0.476144	Q3
1		1230	78	1	21.2031	105	14.88	0.497417	Q3
0	0	799	74	1	23.6614	81.97	27.04	0.495177	Q3
1	1	990	43	0	20.7008	59	41.3	0.520364	Q3
1		1290	74	1	20.4382	105	13.9	0.484811	Q3
0	0	1406	85	1	27.7344	78	9.1	0.237051	Q2
1		1050	81	0	18.75	129	8.1	0.575547	Q3
0	0	870	75	0	23.3091	69	9.5	0.180192	Q1
1	1	507	64	1	23.7654	81	33.4	0.570308	Q3
1	1	210	50	1	28.2828	86	24.5	0.490268	Q3
1	1	390	59	1	26.2507	121	42.1	0.957798	Q4
1	1	742	69	1	23.1405	65.16	12.11	0.187311	Q1
0	0	3307	49	0	27.5802	59	13.5	0.162753	Q1
0	0	930	53	1	35.8564	56.72	13.56	0.147817	Q1
1	1	390	60	0	20.5457	99.18	23.29	0.565505	Q3
1	1	1200	73	1	24.8016	54	38.69	0.452343	Q3
1	1	772	81	1	20.5151	102	15.8	0.488584	Q3
1	1	270	67	1	25.4694	139	33.9	0.976325	Q4
0	0	1139	55	0	19.4734	54.83	8.2	0.0658463	Q1
0	0	1350	72	0	18.6667	69	10.7	0.195628	Q1
0	0	1969	62	1	17.1875	106.08	16.2	0.521838	Q3
1	1	30	58	1	31.1419	109.6	40	0.852245	Q4
1	1	1080	51	1	25.3069	120.51	24.31	0.725577	Q4
0	0	1055	61	1	25.9909	96	51.1	0.901337	Q4
0	0	330	72	1	26.3465	70.6	26.5	0.409898	Q3
1	1	1620	76	1	35.0556	87.19	22.9	0.477884	Q3
0	0	827	78	0	32.0499	63	22	0.299652	Q2
1	1	1410	77	1	23.8754	60	10.2	0.127192	Q1
1		1890	75	0	24.974	73.92	21.87	0.373212	Q2
1	1	480	64	1	27.7551	87	16.39	0.392832	Q3
1	1	840	58	1	20.1092	124	33	0.861407	Q4
1	1	90	78	1	20.5191	109	7.1	0.424895	Q3
1	1	450	54	1	25.0574	81.78	10.63	0.282775	Q2
0	0	3660	53	1	25.0574	89	6.7	0.281962	Q2
1	1	750	70	0	24.0346	9.53	27.53	0.00241214	Q1
0	0	2460	57	1	26.2976	136	18	0.751124	Q4
0	0	30	64	1	15.7808	76.1	2.87	0.14382	Q1
0	0	1650	67	1	29.3776	66	6.8	0.124792	Q1
1	1	360	83	1	25.2595	187	28.25	1.23434	Q4
1	1	1381	71	1	23.8754	78	18.6	0.359257	Q2
0	0	630	65	0	20.8889	57.23	12.8	0.141554	Q1
0	0	2898	66	1	25.1429	66	28.2	0.400075	Q3
1	1	1140	71	1	24.5675	84	16.8	0.377438	Q2
1	1	1170	70	1	25.8806	86	12.3	0.33333	Q2
1	1	180	52	1	20.0692	64	10.5	0.158609	Q1
0	0	1230	70	0	20.8889	47	10.2	0.0376297	Q1
1	1	30	59	1	25.1024	78	20.8	0.387557	Q3
0	0	806	57	1	30.7958	93.6	17.1	0.447436	Q3
0	0	330	63	1	26.2346	86.72	29.1	0.554401	Q3
0	0	835	81	0	24.0882	110.4	13.7	0.519441	Q3
0	0	669	38	1	28.7319	91.9	17.3	0.438296	Q3
0	0	630	79	1	28.3737	121.2	12.9	0.583556	Q3
0	0	1255	61	1	22.6757	49	9.4	0.0411176	Q1
1	1	1440	82	1	18.4965	41	13.2	0.0348845	Q1
1	1	1470	48	1	21.551	55	23.4	0.262546	Q2
1	1	510	54	1	23.6713	115.54	53.29	1.06413	Q4
0	0	2329	55	1	18.7242	131	63.4	1.30069	Q4
1	1	510	78	0	31.2175	81.08	27.7	0.497536	Q3
1		1290	69	1	26.1752	301	24	1.96506	Q4
1	1	2683	77	1	24.2188	139	11.2	0.684319	Q4
1		1110	58	1	22.7732	78	14.6	0.307802	Q2
1	1	373	45	1	28.4055	87.83	11.3	0.333074	Q2
1	1	210	73	1	24.0346	131	95.4	1.71233	Q4
1	1	150	69	1	14.8789	76	13.3	0.2773	Q2
0	0	750	66	1	19.721	65	21.4	0.305713	Q2
1	1	150	68	1	26.6667	86.89	9.9	0.308589	Q2
1		840	75	1	26.4236	116	23.6	0.685372	Q4
0	0	1500	78	0	22.0386	82	14.4	0.332786	Q2
1		510	77	1	19.3502	54.2	27.05	0.303987	Q2
1	1	120	76	0	21.2306	77	15.2	0.30863	Q2
1	1	360	76	1	27.5482	151	34	1.06028	Q4
1	1	1290	59	0	29.278	152	12.7	0.793176	Q4
1	1	120	54	0	24.3865	46	14.3	0.0834816	Q1
1	1	868	74	1	24.4898	95	13.7	0.413344	Q3
0	0	1870	63	0	23.8751	60.78	15.96	0.206661	Q1
1	1	231	61	1	19.5918	68	11.6	0.200316	Q1
1	1	60	78	1	21.3039	137	21	0.796604	Q4
0	0	660	70	1	27.968	63	7.5	0.113128	Q1
0	0	671	89	1	24.974	80	7.5	0.230248	Q1
0	0	810	78	1	20.2812	74	9.6	0.215925	Q1
0	0	480	76	1	20.9366	123	16.3	0.639693	Q4
0	0	1479	64	1	23.3355	78	6.5	0.203605	Q1
0	0	682	64	1	30.3673	87	12.2	0.338933	Q2
1	1	360	67	1	25.1024	66.49	9.85	0.167402	Q1
0	0	2684	74	1	35.2617	99.14	17.84	0.495122	Q3
0	0	870	76	1	22.1453	92.04	5.5	0.287469	Q2
1	1	1080	80	1	26.7539	87	10	0.310633	Q2
1	1	750	44	1	27.0416	100	8.1	0.375754	Q2
0	0	330	68	1	22.0932	103	14.1	0.473605	Q3
1	1	990	72	1	23.8754	125	21.3	0.717791	Q4
1	1	660	63	1	22.0386	69.11	8.07	0.162555	Q1
0	0	1236	45	1	22.0386	65	30	0.416341	Q3
1	1	442	78	1	29.7608	116	12.1	0.53744	Q3
0	0	808	67	1	24.2215	77.08	28.34	0.478211	Q3
0	0	1498	45	0	24.8016	63	13.83	0.194556	Q1
1	1	720	64	1	24.6097	99	59.7	1.03263	Q4
1	1	30	65	1	27.7551	154.32	14.5	0.832314	Q4
1	1	1230	77	1	25.2092	79	12.9	0.292823	Q2
1		2730	76	1	20.0692	69	17.6	0.284388	Q2
1	1	800	75	0	24.4444	56	31.9	0.378777	Q2
0	0	3129	51	1	26.8136	75	24.9	0.41963	Q3
1	1	390	53	1	27.2817	79.7	13.7	0.307936	Q2
1	1	4171	81	1	26.3465	82	16.61	0.361215	Q2
1	1	447	67	0	31.8339	70	25.9	0.398046	Q3
0	0	690	73	1	27.6817	85	11.9	0.321295	Q2
1	1	628	71	1	23.1481	80.07	6.9	0.223012	Q1
0	0	3660	73	1	23.6244	78.48	11.68	0.273546	Q2
0	0	965	26	1	26.9274	88.54	15.9	0.397139	Q3
1	1	750	82	0	27.3399	75	10	0.22796	Q1
1	1	30	64	1	26.1224	94.97	49.9	0.878804	Q4
0	0	1821	76	1	23.1834	209.68	13.68	1.20316	Q4
0	0	805	49	1	22.151	86	12.1	0.330758	Q2
1	1	60	66	1	25.5354	89.26	23.13	0.495104	Q3
1	1	1440	77	1	24.4898	95.33	12.71	0.402883	Q3
1	1	810	81	0	14.5682	71.61	12.69	0.239209	Q2
0	0	1603	55	1	21.6333	65	16.1	0.237535	Q2
0	0	670	65	0	20.202	50	7.2	0.0197068	Q1
0	0	810	64	1	26.8274	116	23.3	0.681513	Q4
0	0	869	54	1	32.45	74.5	14.2	0.278543	Q2
1	1	210	72	0	19.1406	209.3	12.7	1.18794	Q4
1	1	543	66	1	25.3069	77	20.5	0.376808	Q2
1	1	90	73	1	28.6501	76	12.4	0.265723	Q2
0	0	810	65	1	30.3673	138	11.8	0.685147	Q4
0	0	1405	41	0	22.0386	28.61	6.1	-0.141808	Q1
1		300	65	1	24.977	82	26.1	0.483292	Q3
1	1	2100	72	1	18.9292	132.14	9.81	0.619177	Q4
1		360	70	1	21.3839	74	15.4	0.290535	Q2
1	1	60	74	1	27.1809	101	23.5	0.580745	Q3
1		1440	83	1	20.7612	90	8	0.305574	Q2
0	0	1797	74	1	20.0692	57	36.55	0.445483	Q3
0	0	1577	87	1	25.3934	92	16	0.422262	Q3
1	1	690	69	0	25.3906	50.73	16	0.137937	Q1
1	1	750	75	1	19.9594	103	3.6	0.338536	Q2
0	0	795	62	0	27.5482	76.8	10.1	0.241648	Q2
1	1	720	79	1	20.2449	124.91	18.2	0.677293	Q4
1	1	1260	43	1	31.1419	98	46.2	0.852083	Q4
1	1	390	56	0	22.0317	88.45	12.18	0.348666	Q2
0	0	1567	72	0	22.3478	78	16.82	0.336359	Q2
1	1	599	51	1	29.7608	81	18.9	0.383784	Q3
1	1	90	61	1	23.6614	118.2	9.8	0.52301	Q3
0	0	776	72	1	27.3588	83.8	18.9	0.403074	Q3
0	0	2410	64	0	20.8117	61	14.5	0.189395	Q1
1	1	900	62	0	23.4221	97	28.9	0.622652	Q4
0	0	4231	74	1	18.5911	56	8.7	0.0803388	Q1
1	1	630	85	0	19.1111	61.92	11.5	0.157142	Q1
1	1	1662	43	1	23.7387	120	14.61	0.597285	Q4
1		720	87	0	19.5312	45	10.3	0.0251373	Q1
1	1	570	70	1	24.6094	92.36	8.5	0.328265	Q2
0	0	2370	75	1	26.8923	203	11.35	1.12717	Q4
1	1	1230	69	1	19.8413	93	10.2	0.354542	Q2
1	1	150	71	1	25.2595	250	3.1	1.34485	Q4
1	1	840	76	1	24.4898	130.58	24.02	0.791223	Q4
1		3510	71	1	22.2222	103	9.6	0.415718	Q3
0	0	912	89	1	19.487	78.48	18.66	0.363335	Q2
1		810	50	0	16.5147	44.88	13.61	0.0668895	Q1
0	0	866	66	0	21.4903	48	10.6	0.0496646	Q1
0	0	1470	46	1	28.6851	66.1	6.1	0.116476	Q1
0	0	150	83	1	24.7409	206	16	1.20765	Q4
0	0	1590	47	0	29.3199	53.59	14.04	0.132428	Q1
1		720	72	0	24.2424	113.9	11.81	0.519241	Q3
0	0	360	68	1	31.02	98	18.8	0.499617	Q3
0	0	2430	66	1	25.2826	79	21.9	0.408596	Q3
1		1084	53	1	26.0617	78	9.4	0.24091	Q2
1	1	300	73	1	23.3234	174	30.1	1.16857	Q4
1	1	602	72	0	18.3594	69	0.91	0.0696926	Q1
0	0	1013	50	1	29.0123	109	12.6	0.495646	Q3
1	1	480	56	1	24.8163	81.8	9.2	0.264517	Q2
1	1	572	74	1	35.629	144.64	36.87	1.05339	Q4
1		780	72	1	30.4498	54.24	45.39	0.540183	Q3
1	1	836	45	1	24.0569	58	8.1	0.0863994	Q1
0	0	2151	65	1	26.1962	82	16.4	0.358514	Q2
1	1	1050	59	1	30.3673	81	36.5	0.610185	Q4
0	0	570	73	0	14.758	67.1	24.71	0.362759	Q2
0	0	2340	59	1	34.0176	119	34.6	0.847542	Q4
0	0	785	77	0	21.7778	94.32	15.89	0.436831	Q3
0	0	2201	74	1	23.5666	85.71	14.59	0.36079	Q2
0	0	870	67	0	27.3438	56	13.9	0.14723	Q1
1	1	30	43	1	22.2041	62	29.8	0.3931	Q3
1	1	791	53	1	26.1962	90.61	13.6	0.381813	Q3
0	0	2325	57	0	28.9811	126.6	11.23	0.599276	Q4
1		1830	85	1	19.8347	401	15.8	2.54852	Q4
1	1	940	76	1	21.9671	110.2	14.41	0.527196	Q3
0	0	870	51	1	33.3465	101.16	24.2	0.590852	Q3
1		120	81	1	22.1893	109	9.3	0.453195	Q3
0	0	2160	68	0	24.0346	50	9.1	0.0441479	Q1
1	1	120	64	0	18.3594	75	20.5	0.363029	Q2
1		630	73	0	25.9516	86.13	36.81	0.649516	Q4
1	1	1440	77	1	26.6749	82	28.3	0.511592	Q3
0	0	1380	75	1	27.1731	93	20.47	0.486653	Q3
0	0	2004	60	1	23.2438	112.33	5.96	0.433172	Q3
1	1	947	70	1	21.1073	82.29	6.1	0.228016	Q1
0	0	2310	69	1	28.7274	65	14.9	0.222099	Q1
0	0	960	63	0	31.9922	57	15.3	0.172129	Q1
1	1	3270	71	1	24.5779	73.2	23.87	0.393979	Q3
1	1	2623	78	1	26.079	102	23.02	0.58146	Q3
0	0	30	92	1	22.6562	63.47	9.32	0.139778	Q1
1	1	360	74	1	26.9896	110.76	45.45	0.930344	Q4
0	0	60	44	1	28.7347	77.1	6.1	0.19226	Q1
0	0	1314	76	0	17.7999	107	9.8	0.445848	Q3
1	1	836	83	1	21.8724	91.08	17.1	0.430074	Q3
0	0	2809	45	1	26.3465	74	18.1	0.325267	Q2
0	0	686	68	1	29.7578	127	17.4	0.681401	Q4
1	1	1410	51	1	29.0612	75	14.41	0.284689	Q2
0	0	930	67	1	19.8141	54.48	14.1	0.139331	Q1
0	0	2001	60	1	22.2656	63	6.3	0.0976917	Q1
0	0	840	81	0	19.563	47	13.8	0.0839391	Q1
0	0	2130	49	1	30.2469	71	17.3	0.294308	Q2
0	0	1214	59	1	21.9136	116.69	29	0.75959	Q4
1	1	1620	49	1	24.0741	76.48	19.24	0.357017	Q2
0	0	1102	52	1	25.1651	55.38	10.9	0.104368	Q1
1		1950	80	1	24.6181	112	17.51	0.579475	Q3
1		750	68	1	17.301	78.11	128.5	1.77374	Q4
0	0	775	44	1	27.6817	84.8	12.4	0.326349	Q2
0	0	1788	77	1	21.048	87.82	18.2	0.421765	Q3
0	0	1409	61	1	27.3588	79	24.2	0.438183	Q3
1	1	210	74	1	24.5675	73.15	27	0.433898	Q3
1	1	90	76	1	22.0386	65	13.9	0.209235	Q1
1	1	630	77	1	24.1415	119	10.14	0.532895	Q3
0	0	863	64	1	29.3776	73.48	13.2	0.258652	Q2
1	1	2010	69	1	25.5102	95	30	0.623023	Q4
0	0	1013	74	1	23.03	69	13.6	0.232933	Q1
0	0	1481	74	0	25.0657	88.58	9.7	0.317659	Q2
0	0	1740	49	1	23.5294	79	4.8	0.188627	Q1
0	0	480	35	1	33.218	73	12.6	0.247627	Q2
1	1	516	72	1	22.9854	80	10.2	0.26498	Q2
0	0	450	45	1	23.5294	103.4	30.4	0.686039	Q4
0	0	1447	51	1	20.9275	55	4.3	0.016849	Q1
1	1	150	56	1	27.6817	52	11.8	0.0926587	Q1
0	0	814	76	0	31.4879	129.8	15.1	0.671105	Q4
1	1	510	74	1	26.5118	65	10.2	0.161639	Q1
1		1080	88	1	20.3223	93	25.4	0.550071	Q3
0	0	1282	62	1	22.1453	92.8	5.6	0.293991	Q2
0	0	1110	50	1	31.1419	124	12.2	0.593841	Q4
1	1	814	65	0	21.3382	69	7.9	0.15961	Q1
0	0	990	71	1	22.2041	65.22	37.42	0.513305	Q3
0	0	2280	53	1	22.921	64	16.2	0.231932	Q1
1	1	570	73	1	22.7204	91.23	9.6	0.33463	Q2
0	0	240	69	1	25	85	9.4	0.289136	Q2
1	1	510	72	1	25.8264	94	11.6	0.379441	Q2
1	1	300	69	1	25.2092	164.94	15.4	0.917057	Q4
1	1	405	78	1	26.8923	275	5.3	1.54538	Q4
1	1	180	67	1	22.8571	88.67	47.18	0.800412	Q4
1		570	92	0	20.8505	57	10.9	0.115528	Q1
0	0	1820	65	0	22.8928	97.73	28.74	0.625623	Q4
0	0	1350	63	1	28.5156	54	10.3	0.0871419	Q1
0	0	2750	75	1	23.3887	60.09	35.12	0.448376	Q3
0	0	866	74	0	20.8117	57.32	10.67	0.114774	Q1
1	1	450	76	1	26.449	136	42.6	1.06757	Q4
0	0	1721	65	1	24.7409	110.12	34.96	0.790995	Q4
1	1	450	73	1	14.881	65	19.7	0.283844	Q2
1	1	472	63	1	27.7634	57	12.7	0.138683	Q1
1	1	660	69	1	28.0428	107.79	11.4	0.471873	Q3
0	0	630	58	1	25.2493	64	9.8	0.149604	Q1
0	0	30	68	1	26.1224	93	21.2	0.496043	Q3
1	1	300	77	1	15.5489	156	17.73	0.885439	Q4
1	1	1170	72	0	28.125	107.69	11.23	0.468997	Q3
1	1	1200	74	1	28.0277	119.56	16.07	0.613035	Q4
1	1	1785	75	1	27.143	49	40.5	0.441179	Q3
1	1	510	63	1	24.093	82	5.8	0.222158	Q1
0	0	210	67	1	26.9274	92	13.4	0.388817	Q3
0	0	1406	62	1	31.4627	78	7.7	0.219042	Q1
0	0	1533	87	0	22.2222	60	11.6	0.145201	Q1
1		2160	74	1	21.6333	85	6.7	0.254404	Q2
0	0	2357	63	1	40.1235	76	48.76	0.733448	Q4
1	1	405	69	1	24.4898	90	22	0.485666	Q3
1	1	916	74	1	24.2215	64.01	11.9	0.176687	Q1
0	0	1740	72	0	23.0681	58.79	16.6	0.201184	Q1
0	0	2780	74	1	20.3383	96	7.7	0.343051	Q2
1	1	331	79	1	19.8413	249.43	36.19	1.76658	Q4
1		510	81	1	23.939	72	28.3	0.442698	Q3
1	1	120	74	1	24.9135	391	7.37	2.37118	Q4
1	1	628	72	1	24.3025	50	5.8	0.00169757	Q1
1	1	1860	57	1	24.0882	90.1	10.5	0.338422	Q2
1	1	2160	42	1	29.3878	64.4	12.33	0.184905	Q1
0	0	2480	80	0	20.0877	144.14	14.97	0.768226	Q4
0	0	1020	63	1	23.8754	60	8.7	0.107896	Q1
1	1	356	74	1	27.5482	81	32	0.552299	Q3
0	0	1179	48	1	26.8519	61	11.3	0.148231	Q1
1	1	412	67	1	28.7197	100	10.7	0.4092	Q3
0	0	1034	49	1	27.3797	84.54	6.4	0.247376	Q2
1	1	237	58	1	23.6713	62.19	8.43	0.119511	Q1
0	0	1800	47	1	29.0612	71	8.9	0.186253	Q1
0	0	3150	85	1	20.0796	73.77	20.27	0.351597	Q2
1	1	720	68	1	26.8923	134	17.4	0.729627	Q4
1	1	330	63	1	29.7143	87	10.3	0.314492	Q2
0	0	1500	65	1	24.2215	85	16.4	0.379182	Q2
1		360	52	1	20.0617	99.32	39.21	0.77126	Q4
1	1	1740	59	0	25.2174	76	9.6	0.229704	Q1
1	1	690	75	1	29.6875	87	12.8	0.346652	Q2
0	0	870	55	0	29.2421	40	8.8	-0.0286053	Q1
0	0	570	81	1	23.8367	118	13.08	0.563825	Q3
1	1	478	70	0	35.9963	106	15.5	0.512282	Q3
1	1	448	71	1	24.6914	86.5	16.5	0.390803	Q3
1	1	1620	58	0	25.0762	66.38	31.26	0.442056	Q3
1	1	600	66	0	37.461	87	15.47	0.380998	Q2
1	1	405	72	1	24.8591	154	6.3	0.724627	Q4
1	1	757	52	1	25.3069	354.6	5.6	2.09764	Q4
0	0	510	52	1	25.565	54.21	18.3	0.191499	Q1
1		1830	72	1	24.8016	69	8.45	0.166685	Q1
0	0	1784	69	1	25.9107	72	12.3	0.236879	Q2
0	0	702	56	1	26.4236	83	17	0.373122	Q2
0	0	1448	60	1	19.5918	57	13.1	0.143829	Q1
0	0	1421	70	1	23.8751	84.52	35	0.61514	Q4
0	0	780	83	0	22.4766	86.3	17.8	0.406148	Q3
1	1	240	80	1	18.3655	41	5.5	-0.0641662	Q1
0	0	870	81	0	22.8928	73	13.9	0.26435	Q2
0	0	30	72	1	22.1453	82	13.58	0.322238	Q2
0	0	270	72	1	21.9713	88	13.6	0.363832	Q2
1	1	333	78	1	18.3655	241.31	31.42	1.64928	Q4
1	1	630	58	1	25.6055	66	7.2	0.129937	Q1
0	0	990	60	0	24	57	6.27	0.0559693	Q1
1	1	480	77	0	23.5556	71	11	0.213266	Q1
0	0	1118	42	1	25.9645	51	4.7	-0.00556312	Q1
0	0	1740	61	1	24.4418	61	8.5	0.112213	Q1
0	0	1800	67	1	23.0469	67	8.9	0.158695	Q1
1	1	1042	61	1	21.7181	79.3	59.08	0.888936	Q4
1	1	810	66	1	23.8751	80	15.1	0.328012	Q2
0	0	1890	68	1	26.5625	75	15.7	0.301284	Q2
0	0	1135	84	0	19.898	105	5.9	0.381901	Q3
0	0	150	47	1	30.4688	77	49.9	0.755002	Q4
1	1	778	56	1	23.246	76	16.6	0.31975	Q2
0	0	1440	61	1	25.6489	101.84	16.9	0.501632	Q3
0	0	1081	63	1	17.9592	69	4.7	0.118446	Q1
0	0	2941	76	1	22.8374	83	15.7	0.356399	Q2
1	1	900	62	1	24.3375	104	15.6	0.49979	Q3
0	0	662	76	1	23.8751	82.38	28.22	0.513181	Q3
0	0	1100	44	1	29.4023	67.59	9.8	0.174337	Q1
0	0	842	77	1	19.5918	52	12.6	0.10295	Q1
1	1	720	52	1	20.9572	111.56	174.03	2.58987	Q4
1		2580	70	1	22.4913	67	5.6	0.116245	Q1
0	0	900	79	0	21.3382	97	24.4	0.564765	Q3
0	0	1078	69	1	27.7177	81	9.6	0.264151	Q2
1	1	205	73	1	22.4059	115	13.4	0.547273	Q3
1	1	2250	62	0	22.6562	85	25.22	0.49264	Q3
1	1	281	70	1	23.6203	159.8	50.83	1.33741	Q4
1	1	420	78	1	18.4013	124.47	19.86	0.695615	Q4
0	0	720	68	1	25.2595	76.27	15.46	0.306946	Q2
1	1	534	62	1	28.5156	95.78	14	0.422577	Q3
1	1	1110	78	1	27.0552	77	7.3	0.207007	Q1
1	1	930	84	1	22.6757	107	12.6	0.481867	Q3
0	0	1200	58	1	29.7578	86.07	13.2	0.34539	Q2
0	0	60	84	1	24.3418	112.15	12.53	0.516447	Q3
0	0	30	66	1	22.9481	74	6.3	0.173475	Q1
1	1	332	77	0	23.1405	84	15.15	0.356213	Q2
0	0	694	63	1	22.7732	124	5.9	0.5128	Q3
0	0	3587	63	1	24.5779	62	15.6	0.210435	Q1
1	1	1060	75	1	23.4509	62	5.2	0.0766522	Q1
1	1	1650	75	1	23.3556	112	10.4	0.488014	Q3
0	0	1980	72	1	28.3737	62.81	7.27	0.10886	Q1
0	0	780	30	0	22.5827	77.18	104.2	1.45474	Q4
1	1	1680	68	1	25.8264	81	16.6	0.354197	Q2
1	1	448	58	1	28.2828	116.82	15.6	0.588112	Q3
1	1	1350	76	1	23.5883	84	9.2	0.279674	Q2
1	1	720	74	1	29.3374	86.21	18.2	0.410673	Q3
1	1	1355	67	1	27.9904	98	25.4	0.584518	Q3
0	0	2070	86	1	22.8374	69	14.5	0.244511	Q2
0	0	750	59	1	30.854	174.92	44.88	1.36504	Q4
1	1	390	63	1	22.4913	106	21.18	0.585348	Q3
1	1	1170	82	0	25.711	58	22.8	0.275496	Q2
1	1	2040	61	1	26.9274	85	11.2	0.312291	Q2
1	1	420	86	0	20.1733	82.41	11.7	0.300879	Q2
1	1	2910	59	1	27.1809	100.69	21.15	0.54838	Q3
0	0	2247	44	1	16.609	64.33	8.9	0.1403	Q1
1	1	30	63	0	25.3906	52	16.6	0.154405	Q1
1	1	180	69	0	30.0801	77	6	0.190284	Q1
1	1	227	65	1	30.8642	80.8	19.33	0.387937	Q3
0	0	864	48	1	33.8021	58	15.1	0.176445	Q1
1		2730	54	1	25.3444	77	10.5	0.248171	Q2
0	0	510	63	1	37.756	108.3	15.8	0.531987	Q3
1	1	248	60	1	29.7458	99	38.75	0.763138	Q4
1	1	408	46	1	21.9713	69	11.9	0.211065	Q1
0	0	783	70	0	23.7118	70	11.6	0.214095	Q1
0	0	1650	39	0	26.8136	58	53.16	0.666039	Q4
1	1	420	69	1	20.8209	71.97	21.7	0.357591	Q2
0	0	1350	79	0	29.4321	66.07	29.35	0.415351	Q3
1	1	120	69	1	21.551	81	36.8	0.614044	Q4
0	0	1048	43	1	25.2493	78	40.6	0.642258	Q4
1	1	341	67	0	21.7778	65	18.7	0.270981	Q2
1	1	120	78	0	26.6667	66.76	16.79	0.258536	Q2
0	0	3387	42	1	28.7197	62	9.3	0.129393	Q1
1	1	690	67	1	27.6817	71.97	32.4	0.495233	Q3
1	1	1380	48	0	20.5688	57	29.2	0.350935	Q2
1		1080	85	1	18.9388	75	26.43	0.439311	Q3
1	1	150	78	1	22.3214	76.25	19.05	0.352989	Q2
0	0	1020	75	1	25.5102	109	9	0.449336	Q3
1		1080	53	1	24.9337	191	11.1	1.04128	Q4
1	1	1920	54	1	28.3737	75	45	0.678191	Q4
1	1	397	78	1	21.2245	90.64	16.49	0.419196	Q3
1	1	900	57	1	25.9259	88.73	15.1	0.388157	Q3
0	0	2544	77	1	22.8374	110	23.9	0.647895	Q4
1		1710	47	1	32.2831	84	8.44	0.269898	Q2
0	0	3542	73	0	27.3438	87	14.2	0.364661	Q2
1	1	2760	72	1	21.4533	91.08	13.96	0.389682	Q3
1		150	83	0	16.8889	67	10.2	0.175418	Q1
1	1	435	56	1	25.0829	61	6	0.0800537	Q1
1		690	74	0	17.1225	137	16.1	0.733572	Q4
1	1	840	85	0	17.7999	98	8.9	0.372266	Q2
1	1	2280	76	1	20.9366	87.1	4.93	0.246103	Q2
0	0	807	63	1	26.1224	69	20.8	0.325552	Q2
0	0	1200	77	1	30.4218	92.62	31.8	0.629781	Q4
0	0	1170	81	1	23.4375	108	14.83	0.517442	Q3
0	0	120	61	1	24.2215	67.66	19.42	0.298568	Q2
0	0	2873	41	1	32.1929	70.07	20.49	0.328936	Q2
0	0	848	87	1	28.7197	88.54	22.33	0.479853	Q3
0	0	930	80	1	25.8264	65.77	16.49	0.247857	Q2
1	1	1020	69	1	23.4509	76	31.3	0.508847	Q3
1		330	80	1	20.898	55.02	10.26	0.0936546	Q1
1	1	1866	74	0	31.6337	113.93	24.3	0.680116	Q4
0	0	1568	49	1	25.3906	71	15.69	0.273597	Q2
0	0	4181	64	0	26.2917	71.8	10.02	0.206171	Q1
0	0	780	72	1	25.6055	97	11.94	0.404483	Q3
1	1	606	56	1	25.2174	69.72	11.3	0.208307	Q1
1	1	90	70	1	24.7245	63.81	5.88	0.0978693	Q1
1	1	2070	74	0	25.7778	42.43	14.71	0.0641606	Q1
1	1	300	74	0	26.2596	94.08	28.2	0.59353	Q4
1	1	2100	52	1	25.6896	115	33.17	0.801589	Q4
0	0	1306	63	1	23.8367	57.83	15.8	0.184279	Q1
0	0	2249	62	0	21.7865	64	12.52	0.184593	Q1
0	0	1647	47	1	25.9095	82	14.9	0.339218	Q2
1	1	1136	65	0	24.3418	56.84	11.61	0.123559	Q1
1	1	330	49	0	28.9811	83.9	54.5	0.861712	Q4
1		210	77	1	22.8374	58.9	30.99	0.38705	Q3
1	1	1470	80	1	27.6361	74	57.5	0.832098	Q4
1		1350	81	1	23.0546	77	30.12	0.500557	Q3
1		690	83	1	27.1203	101	21.9	0.560163	Q3
0	0	1112	66	0	29.1363	46	11.8	0.0513223	Q1
1	1	1665	68	1	24.2587	91	11	0.351054	Q2
1	1	690	64	1	18.3655	69	32.6	0.477344	Q3
0	0	120	67	1	28.0557	48	10.1	0.0432328	Q1
1	1	664	63	1	25.6055	383	8.25	2.32738	Q4
0	0	660	50	1	27.0641	65	12.3	0.188653	Q1
0	0	2110	68	0	27.0993	54	5.3	0.0228233	Q1
0	0	30	54	1	26.1493	67	10.8	0.183136	Q1
1	1	300	82	1	23.1405	86	12.1	0.330758	Q2
1	1	360	73	1	23.9995	99	16.5	0.47692	Q3
1	1	870	58	1	22.8374	136	8.4	0.627632	Q4
0	0	3482	71	1	28.0277	51.37	21.73	0.216055	Q1
0	0	2186	86	1	28.578	86	25.07	0.4976	Q3
1	1	270	54	1	23.9395	46	6.2	-0.0207146	Q1
1	1	600	84	1	21.551	84	5.74	0.235165	Q1
1	1	780	79	1	30.854	57.82	23.26	0.280173	Q2
1	1	843	73	0	22.719	58.59	17.75	0.214599	Q1
1	1	1050	78	1	25.6896	117	22.3	0.675539	Q4
0	0	1975	79	1	26.6097	98.83	13	0.430726	Q3
1	1	1860	63	1	27.0416	80	10.9	0.273985	Q2
1	1	985	61	1	23.5898	97	13.4	0.423264	Q3
1	1	777	78	1	19.1571	146.2	26.2	0.926878	Q4
1	1	580	74	1	23.8754	215.26	13.03	1.23325	Q4
0	0	661	80	1	20.7031	98	10.1	0.387703	Q3
0	0	1348	75	1	29.3776	171.68	14.7	0.954487	Q4
1	1	210	66	1	20.2449	59	19.23	0.236462	Q2
0	0	1770	62	0	22.8329	70.43	16.69	0.282534	Q2
1	1	510	77	0	22.9854	107.18	11.7	0.47153	Q3
1	1	344	68	1	17.301	95	9.4	0.35803	Q2
1	1	413	74	1	26.2188	100	17.6	0.49796	Q3
1	1	1410	64	1	24.0741	62	7.5	0.106239	Q1
0	0	2163	70	1	22.5827	71.94	18.82	0.320337	Q2
1	1	300	79	1	23.8751	54.87	20.56	0.225118	Q1
0	0	600	87	1	16.263	61.95	21.49	0.285858	Q2
0	0	2680	78	1	23.3887	216.19	15.95	1.27721	Q4
1	1	120	65	0	25.7117	76	19.7	0.359628	Q2
1	1	1650	58	1	25.4694	138	13	0.700584	Q4
1	1	90	67	0	20.3125	94.53	35.07	0.685004	Q4
1	1	197	59	1	28.0664	111	25.3	0.672794	Q4
0	0	2280	61	1	24.1517	96.98	20.88	0.519347	Q3
0	0	683	64	0	16.7657	53	15.8	0.151003	Q1
1	1	1080	67	1	30.0712	134.83	11.9	0.664594	Q4
1	1	360	67	1	19.5312	80	24.5	0.448931	Q3
1	1	551	60	0	31.1111	90	15.1	0.396906	Q3
0	0	1780	68	1	20.0692	74.47	43.62	0.656787	Q4
1	1	1350	76	1	25.5354	126	21.34	0.725194	Q4
1	1	3690	71	1	35.0128	91.7	21.95	0.496735	Q3
1	1	600	57	1	25.9516	61	20	0.260146	Q2
0	0	1440	66	0	31.25	69	33.3	0.486349	Q3
1	1	1184	62	1	30.9304	167.38	8.32	0.842792	Q4
1	1	150	66	1	34.6021	79	15.4	0.324982	Q2
1	1	180	79	0	28.764	107	57.77	1.06292	Q4
1	1	810	76	1	27.1178	134.15	22.6	0.797551	Q4
1	1	507	54	1	22.4088	73.25	16.5	0.299518	Q2
1	1	180	68	1	27.9904	78	13.2	0.289792	Q2
1	1	150	64	1	20.7612	78	59.6	0.886669	Q4
0	0	2446	71	1	25.6055	83	10.3	0.286935	Q2
0	0	2640	62	0	37.5776	60	10.4	0.129765	Q1
0	0	659	47	1	26.3656	66	15.4	0.23542	Q1
0	0	300	53	0	22.3133	82.56	94.49	1.3669	Q4
0	0	2490	52	1	23.3887	65	11.19	0.174374	Q1
0	0	2472	48	1	30.6148	84	7.6	0.259092	Q2
0	0	720	67	0	32.8125	63	19.9	0.272638	Q2
0	0	777	54	1	25.7117	96	7.7	0.343051	Q2
0	0	2250	60	1	24.4418	88.09	27.59	0.544415	Q3
1	1	750	68	1	25.9516	93	19.6	0.475461	Q3
1	1	2640	80	1	23.2438	90.8	12.8	0.372831	Q2
0	0	1110	64	1	25.8264	71.34	7.7	0.173159	Q1
1	1	785	74	1	25.2493	91	21	0.479692	Q3
0	0	3385	73	0	21.4536	50	13	0.0943164	Q1
0	0	1801	75	1	24.4418	147.29	21.74	0.877015	Q4
0	0	2267	65	1	23.7228	70	23.4	0.365887	Q2
0	0	721	48	1	26.6436	57.66	13.28	0.150691	Q1
1	1	510	78	1	19.5312	130.72	13.83	0.661106	Q4
1	1	900	78	1	24.4444	69	8.6	0.168615	Q1
1	1	480	79	1	24.6097	69	8.6	0.168615	Q1
1	1	480	41	0	23.4236	128.1	25.56	0.793947	Q4
0	0	90	76	1	26.2976	154	73.75	1.59229	Q4
1	1	1200	74	1	18.6851	110	35.2	0.793255	Q4
0	0	540	56	1	31.1419	66	10.9	0.177533	Q1
1	1	392	64	1	26.2976	116.71	17.1	0.60665	Q4
0	0	1650	56	0	24.0346	94	20.8	0.497787	Q3
0	0	60	68	0	20.0288	202.68	17.29	1.20138	Q4
1	1	390	55	1	23.1206	129.83	16.27	0.686362	Q4
0	0	2005	68	1	29.6495	63	5.3	0.0848279	Q1
0	0	682	84	1	21.9713	211	23.7	1.34115	Q4
0	0	1522	50	1	24.8356	68	8.27	0.15748	Q1
1	1	120	82	0	22.0604	219	7.1	1.18273	Q4
0	0	3480	58	0	24.6097	54	12.9	0.120588	Q1
1	1	240	69	1	30.0712	119	8.5	0.511798	Q3
1	1	2190	78	1	19.1598	150	9	0.731802	Q4
0	0	967	61	1	21.4619	563.71	16.62	3.68004	Q4
1	1	2700	76	1	24.5675	70	9.7	0.189654	Q1
1	1	447	52	1	25.7344	69	16.8	0.274097	Q2
1	1	187	68	1	30.0232	100	9.7	0.396336	Q3
0	0	510	76	1	24.4898	103	9.6	0.415718	Q3
1	1	210	60	1	21.2245	65	20.1	0.28899	Q2
1	1	1650	50	1	27.1739	123	15.3	0.626829	Q4
1	1	210	67	1	27.0416	110.86	173.38	2.57669	Q4
1	1	673	69	1	33.9592	98.64	21.87	0.543518	Q3
1	1	90	76	1	17.6309	75	25.6	0.428634	Q3
1	1	30	80	1	25.3906	130.97	5.7	0.558246	Q3
0	0	2414	76	1	33.2479	100	15.5	0.470946	Q3
1	1	120	28	1	39.4521	151.44	28.32	0.99025	Q4
1	1	644	72	1	35.756	83	11.3	0.299798	Q2
0	0	2349	54	1	27.1809	73	13.1	0.254059	Q2
1	1	180	70	1	25.8645	107	17.6	0.546185	Q3
1		390	73	1	26.8923	82.59	19.04	0.396539	Q3
1	1	446	80	1	17.6309	226	8.5	1.24896	Q4
1	1	1800	73	1	27.6888	71	25.7	0.402363	Q3
1	1	720	74	1	23.8367	95.7	17.45	0.466406	Q3
0	0	1080	74	1	29.7609	76	16	0.312032	Q2
0	0	420	59	1	27.7743	143	8.9	0.68229	Q4
1		1200	77	1	24.9135	68.74	11.2	0.200269	Q1
0	0	1980	67	1	28.075	78	11.8	0.271783	Q2
1	1	466	56	1	30.1162	96	5.4	0.313465	Q2
1	1	849	57	1	25.1429	97.4	28.83	0.624507	Q4
1	1	334	84	1	21.5645	97.51	9.03	0.370563	Q2
0	0	1156	76	1	19.5918	153.71	10.2	0.772798	Q4
1	1	120	86	1	17.6309	62	7.2	0.10238	Q1
1	1	300	66	1	24.2123	117.77	19.9	0.649971	Q4
0	0	1594	77	0	26.2985	98.84	35.6	0.721515	Q4
1		450	75	1	20.0474	147.4	11.6	0.747335	Q4
1	1	924	77	0	19.9594	184.8	13.8	1.0333	Q4
1	1	517	62	1	27.3797	83	7.6	0.252203	Q2
1	1	449	82	0	28.125	89	8.3	0.302544	Q2
1	1	2250	66	1	23.8754	45	11.5	0.0405738	Q1
1		2250	76	0	19.8413	67.07	13.3	0.215778	Q1
1	1	1650	57	0	27.5482	76	37.5	0.588602	Q3
0	0	1337	54	0	27.4714	59	5.3	0.0572703	Q1
1	1	810	88	1	28.3737	64.13	25.1	0.347315	Q2
1	1	756	69	1	31.3146	109	15.1	0.527805	Q3
0	0	1877	85	0	22.2222	97	16.5	0.463141	Q3
0	0	1575	54	1	25.8264	89.51	24.7	0.517022	Q3
0	0	2215	64	1	32.4886	97	13.1	0.419405	Q3
1	1	1500	74	0	26.3702	140	31.5	0.952342	Q4
0	0	300	64	1	32.4074	65	6.7	0.116616	Q1
0	0	791	57	0	22.9481	52	4.9	0.00389902	Q1
1	1	1230	64	1	29.0659	104	22.9	0.593695	Q4
1	1	630	47	1	23.5294	82.68	13.8	0.329753	Q2
0	0	840	67	1	32.3232	100.2	18.8	0.514774	Q3
0	0	30	77	1	21.2245	158.93	8.99	0.793196	Q4
1	1	1290	70	1	33.672	76.46	13.8	0.286901	Q2
0	0	2843	73	1	27.0842	117	18.5	0.626657	Q4
0	0	1080	79	1	25.6369	140.85	9.9	0.680341	Q4
0	0	60	48	1	39.6571	79	26.7	0.470342	Q3
0	0	1531	75	1	22.7204	102	9.4	0.406256	Q3
1	1	30	52	1	19.9184	66.44	18.14	0.273698	Q2
1	1	420	65	0	12.4567	64.02	8.5	0.133019	Q1
1	1	475	54	1	20.1092	84.5	40.49	0.685625	Q4
0	0	540	46	1	29.2839	74.61	14.8	0.287019	Q2
1		2250	79	0	32.7919	100.91	14.22	0.46075	Q3
1	1	630	79	1	17.301	257.8	13.71	1.53507	Q4
0	0	1455	73	0	20.4444	44	6.8	-0.0267751	Q1
1	1	749	74	1	23.6713	69	12.4	0.217497	Q1
1	1	558	77	1	21.1073	134	17.71	0.733614	Q4
1	1	420	84	1	19.9219	200.6	13.1	1.13315	Q4
0	0	1320	47	1	32.4074	48	7.9	0.0149326	Q1
0	0	660	73	1	25	151	5.8	0.697527	Q4
1		1470	62	0	23.8751	51	9.85	0.0606851	Q1
1	1	1530	71	1	24.1672	98.55	16.79	0.47755	Q3
0	0	865	44	1	32.001	85.34	50.6	0.821464	Q4
1	1	180	87	0	21.7555	102	9.6	0.408829	Q3
0	0	990	58	1	26.3036	100	23.4	0.572569	Q3
1	1	569	65	1	28.4055	99	36.3	0.731622	Q4
1	1	880	69	1	26.7755	97	10.4	0.384673	Q3
0	0	671	80	0	29.8997	67	8.9	0.158695	Q1
1	1	450	47	1	24.858	99	22.21	0.550372	Q3
0	0	2400	72	1	18.937	69	25.7	0.388584	Q3
0	0	1410	74	1	25.5102	70	18.8	0.306714	Q2
0	0	3698	76	0	16.4366	104.7	10.31	0.436563	Q3
1	1	926	67	1	32.3232	50.97	16.35	0.144093	Q1
1	1	491	72	0	26.6667	130	7.7	0.577291	Q3
1	1	30	53	0	23.8751	119.01	29.09	0.776731	Q4
1	1	743	64	0	26.4381	80.03	12.25	0.291557	Q2
1	1	784	61	1	26.2596	71.73	20.67	0.342688	Q2
0	0	2711	38	1	29.0548	81	5.5	0.21141	Q1
1	1	90	74	1	21.4876	68	5.4	0.120561	Q1
1		60	75	1	24.3911	83	32.2	0.56865	Q3
1	1	1111	62	1	22.7732	529.34	7.7	3.32851	Q4
1	1	2220	51	1	30.0838	98.7	14.76	0.45247	Q3
1	1	270	71	0	39.5197	263.42	53.67	2.08782	Q4
0	0	3330	48	1	24.5089	61	11	0.144372	Q1
1	1	805	56	1	25.9516	61	8.2	0.108354	Q1
1		2640	77	1	23.939	73	8.3	0.192313	Q1
1	1	60	76	0	22.8329	71.25	40.79	0.598199	Q4
0	0	720	68	0	27.1111	62	9.6	0.133253	Q1
1	1	1170	50	1	22.7732	52	15.6	0.141541	Q1
0	0	870	72	1	14.8789	254.71	11.8	1.48921	Q4
1	1	120	70	1	29.4118	91.77	6.4	0.297186	Q2
0	0	1520	76	0	19.1406	51	10.8	0.0729056	Q1
0	0	1110	53	1	28.125	65	15.9	0.234962	Q1
0	0	3199	48	1	29.0174	69.11	10.22	0.190212	Q1
1	1	720	75	1	25.9516	102.4	16.92	0.505747	Q3
0	0	708	57	0	26.7094	70	16.4	0.275841	Q2
0	0	863	77	1	22.7244	70	15.3	0.261691	Q2
0	0	651	59	1	20.7612	61.87	10.48	0.143677	Q1
0	0	240	66	1	24.2424	83.65	35.02	0.609404	Q4
1	1	480	41	1	29.3962	73	23.5	0.387842	Q3
0	0	4093	75	0	18.026	135.16	9.35	0.634065	Q4
0	0	180	78	0	25.5102	76.48	16.64	0.323572	Q2
1	1	180	74	0	25	116	10.2	0.512999	Q3
0	0	1239	66	1	29.4118	82	4.8	0.209295	Q1
0	0	2341	76	1	29.0548	75.07	15.1	0.294048	Q2
1	1	450	59	1	22.4913	121.83	31.26	0.824074	Q4
1	1	1088	64	0	23.0112	97.56	52.96	0.936011	Q4
0	0	1424	50	1	31.4077	52	14.8	0.13125	Q1
1	1	577	75	1	25.3515	72	4.9	0.141687	Q1
1	1	300	72	1	27.6817	99	10.2	0.395879	Q3
0	0	1410	75	1	28.4082	128	25.16	0.788113	Q4
0	0	2468	91	1	23.8751	287	6.8	1.64735	Q4
0	0	390	51	1	27.7778	67.83	34.07	0.488193	Q3
0	0	210	64	1	23.5294	75	9.19	0.217541	Q1
1	1	728	68	1	22.0386	121	13.2	0.586037	Q3
1	1	180	46	1	20.7612	67.51	20.43	0.310527	Q2
1	1	729	70	1	26.6749	77	5.2	0.179993	Q1
1		1590	76	1	25.2493	280	7.6	1.60941	Q4
1		390	33	1	22.8571	73.8	42.3	0.635191	Q4
1	1	441	63	1	25.7117	87	10.8	0.320924	Q2
1	1	30	85	1	24.2215	269	13.8	1.61339	Q4
1	1	708	68	1	28.3737	97.51	19.48	0.504989	Q3
0	0	787	58	1	28.3604	87	10.6	0.318351	Q2
1	1	240	78	1	23.4375	151.67	28.73	0.997108	Q4
0	0	1890	81	1	23.3887	88	9.6	0.312377	Q2
0	0	2918	70	0	25.3331	110.59	9.44	0.46595	Q3
1	1	1188	53	1	24.4898	120	13.4	0.58172	Q3
1	1	510	68	1	19.487	72	8.1	0.182851	Q1
0	0	690	55	1	29.0688	85.5	13.5	0.345322	Q2
1	1	1208	83	1	24.8971	137.3	15.78	0.731522	Q4
1		840	70	1	24.2215	89.73	16.29	0.410354	Q3
1	1	180	77	1	23.5102	58	18.8	0.224041	Q1
1	1	120	65	1	33.2031	72.58	7.33	0.176942	Q1
0	0	1230	51	1	21.2245	58	12.4	0.141713	Q1
1	1	600	63	0	25.3906	41	12	0.019448	Q1
0	0	1470	86	1	18.9388	93	21.98	0.506077	Q3
1	1	90	79	0	25.4581	133.56	35.1	0.954283	Q4
1	1	60	70	1	24.2215	73	11.2	0.229618	Q1
0	0	3416	52	1	23.0388	54	13.9	0.133451	Q1
0	0	1025	66	1	25.0995	62.41	10.64	0.149455	Q1
0	0	390	77	1	31.1419	113.79	8.5	0.475905	Q3
0	0	1260	59	0	29.3333	57	18.3	0.21072	Q1
0	0	90	76	0	17.898	67.49	8.9	0.162071	Q1
1	1	411	53	1	23.3844	54	15.4	0.152747	Q1
1	1	787	66	1	22.6757	371	5.95	2.21513	Q4
0	0	3755	70	1	24.9135	75	7.1	0.190655	Q1
1	1	480	67	1	19.6052	84	6.87	0.249701	Q2
1	1	1200	35	0	27.9155	47	23	0.202285	Q1
1	1	1950	57	1	29.7004	99	11.8	0.416461	Q3
0	0	2719	46	1	31.7956	66	17.6	0.26372	Q2
1	1	1290	63	1	32.6531	101.89	14.62	0.472647	Q3
0	0	180	75	0	23.0518	61	19.4	0.252428	Q2
0	0	1531	89	0	21.1927	75	20.43	0.362129	Q2
0	0	1133	54	1	21.5139	93.54	14.53	0.413962	Q3
0	0	1170	80	0	20.8889	49	17.5	0.145314	Q1
0	0	1277	51	1	27.7177	69.7	8.4	0.170864	Q1
1	1	180	66	0	24.2424	57.3	15.18	0.172652	Q1
1	1	120	71	1	22.7244	70	23	0.360742	Q2
0	0	2934	57	1	22.5827	154.49	10.4	0.780744	Q4
1	1	30	52	1	26.0276	82.1	15.9	0.352771	Q2
1	1	240	45	1	20.3125	72	24.2	0.389957	Q3
1	1	402	64	1	27.4145	93	15.8	0.426579	Q3
1	1	594	59	1	24.4193	206	23.31	1.30169	Q4
0	0	1770	70	0	32.8731	62	9.1	0.126821	Q1
1	1	660	72	0	25.8065	62	18.1	0.242594	Q2
1	1	570	70	0	33.0579	63.47	21.8	0.300317	Q2
1		1680	46	0	27.0552	75.6	47.74	0.717571	Q4
0	0	870	65	1	22.5306	96	19.9	0.499989	Q3
0	0	1093	75	1	23.4375	97	25.7	0.581488	Q3
0	0	854	48	1	20.9042	80.85	5.21	0.206646	Q1
0	0	720	79	0	14.9844	48.55	6.6	0.00199891	Q1
1	1	1770	54	1	25.4694	90.5	20.13	0.465056	Q3
1	1	574	63	1	27.7177	81.98	16.3	0.35709	Q2
0	0	871	41	1	31.0204	101	9.1	0.395507	Q3
0	0	1582	71	1	23.1385	108	81.7	1.37764	Q4
0	0	1170	67	0	31.6337	79	10.6	0.263236	Q2
1		870	70	1	25.3515	94	44.46	0.802143	Q4
1	1	150	69	1	28.9811	138	24.42	0.847488	Q4
1	1	840	61	1	24.3418	72	21.6	0.356511	Q2
1	1	120	79	1	22.6757	171.9	12.2	0.923844	Q4
1	1	573	50	1	23.8751	69	14.5	0.244511	Q2
1	1	936	77	1	23.3844	86.01	17.8	0.40415	Q3
0	0	1074	50	1	20.2449	127.03	15.2	0.653307	Q4
0	0	1178	70	1	23.6614	65.59	25.8	0.366378	Q2
0	0	2280	78	1	23.6713	101.91	38.85	0.784473	Q4
1	1	810	82	1	24.0055	84.08	21.5	0.438449	Q3
1		1830	66	1	20.7612	120.22	27.4	0.763328	Q4
0	0	510	74	0	32.0513	84.52	11.7	0.315416	Q2
0	0	2910	52	1	25.8546	125	13.7	0.620026	Q4
1		1350	69	1	26.5625	54	6.8	0.0421189	Q1
1	1	960	85	1	24.8016	54	18.3	0.190052	Q1
0	0	180	67	0	16.3847	78.12	10.33	0.2537	Q2
1	1	480	72	0	26.9531	84	13.5	0.334988	Q2
1	1	150	65	1	27.6817	70	26.2	0.401906	Q3
1		120	79	1	21.2245	361.46	15.26	2.26916	Q4
0	0	1650	76	1	26.8274	66.34	12.39	0.199042	Q1
0	0	1276	54	0	21.2306	51	7	0.0240234	Q1
1	1	1380	61	1	25.9516	78.39	13.7	0.298911	Q2
1	1	1710	62	1	33.91	69	20.8	0.325552	Q2
0	0	821	66	1	28.0664	114	16.8	0.58412	Q3
0	0	770	47	1	29.4029	125.7	16.36	0.659066	Q4
0	0	4005	55	0	18.4425	72	9.34	0.198802	Q1
1	1	1350	42	1	26.4721	102.31	15.18	0.482744	Q3
1	1	570	72	0	27.2173	55.97	9.18	0.0863067	Q1
1	1	421	68	1	23.0546	104	25.5	0.627141	Q4
1	1	360	72	1	26.4721	130.18	18.7	0.720032	Q4
0	0	639	76	1	24.3418	94.87	32.16	0.649913	Q4
0	0	1029	56	1	26.3656	67.85	18.9	0.293188	Q2
1	1	30	62	1	22.6757	235	2.8	1.23765	Q4
1	1	1257	70	1	19.5312	81.98	23.41	0.448551	Q3
0	0	664	57	1	29.3878	70	7.3	0.158781	Q1
0	0	990	78	1	26.4915	79.08	19.4	0.376988	Q2
1	1	30	63	1	27.1203	75.89	7.64	0.203733	Q1
0	0	694	85	0	19.91	106.25	16.12	0.52198	Q3
0	0	2520	68	0	25.5296	69	5.8	0.132596	Q1
1	1	835	75	1	25.3515	77	17.4	0.336931	Q2
1	1	2070	73	1	25	82	25.1	0.470428	Q3
1	1	3120	54	0	19.3625	73.21	31.27	0.48924	Q3
1		570	76	1	21.6296	100	13.5	0.445218	Q3
0	0	1254	43	1	24.4898	72	10	0.207292	Q1
0	0	2565	84	0	23.4375	91.34	29.25	0.58816	Q3
1	1	2790	74	1	26.8923	108	20.2	0.586521	Q3
0	0	2343	42	1	30.5241	76	11.51	0.254274	Q2
1	1	30	79	1	28.0557	154.46	26.7	0.990216	Q4
0	0	1890	70	1	24.6097	103	16.81	0.508466	Q3
0	0	660	68	1	29.3848	59	15.1	0.183335	Q1
0	0	480	75	1	23.3355	70.2	11.79	0.217917	Q1
0	0	390	58	0	25.0762	54	29.3	0.331553	Q2
1	1	150	72	1	32.872	128	30.79	0.860535	Q4
0	0	2369	49	1	27.7323	75	17.8	0.328297	Q2
1	1	1950	68	1	26.0617	113.9	17.12	0.587548	Q3
1	1	1080	71	1	20.9573	120	41.5	0.943191	Q4
1		930	78	1	23.04	90	7.7	0.301715	Q2
0	0	2730	66	1	25.6896	78	33.3	0.548353	Q3
1	1	300	51	1	25.3906	96	43.9	0.808718	Q4
0	0	3335	48	1	27.7008	83	15	0.347394	Q2
0	0	2366	55	1	24.8016	88	6.8	0.276359	Q2
1	1	90	77	1	23.9995	124	25.3	0.762356	Q4
1	1	60	77	1	22.3081	82	14.9	0.339218	Q2
0	0	3032	70	0	18.75	58.49	20.52	0.249543	Q2
0	0	3954	61	0	25	52	15.55	0.140898	Q1
0	0	1768	82	1	23.7387	91	18.01	0.441229	Q3
1	1	30	66	1	20.7612	83	20.9	0.42329	Q3
1	1	446	80	1	16.845	322.13	16.05	2.00836	Q4
1	1	1124	59	1	34.3679	88.4	12.1	0.347292	Q2
0	0	1170	58	1	29.0533	49.15	28.9	0.292994	Q2
1		630	82	1	30.1162	101	13.4	0.450821	Q3
1	1	120	64	0	20.8117	51	5.2	0.000868738	Q1
0	0	720	63	1	27.7634	69	6.97	0.147647	Q1
1	1	692	48	1	30.478	121	13.6	0.591182	Q3
1	1	212	70	1	26.9896	75.97	17.2	0.327262	Q2
1	1	776	77	0	20.202	82	14.13	0.329313	Q2
0	0	1296	73	1	28.7347	93.63	14.3	0.411624	Q3
1	1	330	60	1	21.2245	64.34	11.5	0.173815	Q1
0	0	1440	51	1	22.0386	92.57	28.18	0.58287	Q3
1	1	300	80	1	24.4898	122	17.78	0.651842	Q4
1		840	81	0	20.5457	117.9	36.24	0.86106	Q4
1	1	300	60	1	27.9904	84	17.8	0.390302	Q3
1	1	1170	61	0	34.5168	65	40.2	0.547551	Q3
1	1	30	68	1	24.9135	86	10.9	0.315321	Q2
0	0	2979	64	1	26.5118	77	11.3	0.258462	Q2
1	1	570	73	1	26.9531	162	10.6	0.835057	Q4
1		778	78	1	25.1808	79.8	13.69	0.308497	Q2
0	0	2481	56	0	22.6562	68	9.8	0.177162	Q1
1	1	1680	60	1	34.2857	89	16.9	0.413172	Q3
0	0	1147	58	1	27.7447	84	8.2	0.26681	Q2
0	0	1860	61	1	25.8264	68	12.8	0.215753	Q1
1	1	30	85	1	19.1571	95	10.07	0.366649	Q2
0	0	1085	54	1	22.0386	94.73	20.01	0.492654	Q3
0	0	2540	35	1	25.4694	100	20.4	0.533978	Q3
1	1	840	43	1	40.8163	63	6.7	0.102837	Q1
1	1	150	79	1	29.7608	69	6.1	0.136455	Q1
1	1	203	72	1	18.8189	77.44	14.06	0.296997	Q2
0	0	330	73	0	23.4221	43.55	8.3	-0.0105798	Q1
0	0	2942	64	1	22.4059	60.06	6.7	0.0825823	Q1
1	1	728	68	1	23.5294	122	14.7	0.612222	Q4
1	1	1170	75	1	27.9155	89.4	11.7	0.349036	Q2
1	1	1979	60	1	30.1162	98	33.6	0.69	Q4
1	1	30	78	0	19.5312	71	15.26	0.268066	Q2
0	0	2173	75	0	24.4444	55	8.2	0.0670175	Q1
0	0	3901	80	0	21.9138	52.44	8.26	0.0501525	Q1
1	1	450	79	0	38.1039	104.5	22.3	0.589421	Q3
1	1	360	77	1	22.2041	125	49.2	1.07669	Q4
1	1	1470	77	1	24.6914	129	5.4	0.540815	Q3
1	1	2220	46	0	26.9531	82	17.7	0.375237	Q2
0	0	638	67	0	22.7833	52.87	8.29	0.0535008	Q1
1		2970	63	1	25.8065	65	12	0.184794	Q1
0	0	2676	67	1	28.7347	94	23.2	0.52866	Q3
0	0	2640	51	1	26.0617	86.41	8.03	0.281227	Q2
0	0	450	67	1	22.4913	158	35.6	1.12909	Q4
1	1	1350	64	0	30.8594	187.3	16.3	1.08268	Q4
1	1	574	68	0	32.7186	138.43	6.2	0.616073	Q4
1	1	660	77	0	22.4766	123	21.9	0.71173	Q4
0	0	1440	67	1	23.0954	77.6	16.19	0.325499	Q2
0	0	2160	48	1	27.6817	95.67	10.9	0.381942	Q3
0	0	1773	59	1	26.6728	89	16	0.401594	Q3
1	1	30	82	1	22.0581	91	33.54	0.641003	Q4
0	0	1560	40	1	29.0657	80	5.5	0.204521	Q1
0	0	180	58	1	29.0688	91	6.3	0.290595	Q2
1	1	870	75	1	32.0312	86	15.2	0.370635	Q2
1	1	660	69	1	32.526	72	20.74	0.345448	Q2
0	0	1934	73	0	23.6244	87.18	21.9	0.464952	Q3
0	0	2280	80	0	19.1111	108	12.6	0.488756	Q3
1	1	1110	64	1	27.9155	59	13.8	0.166612	Q1
0	0	2201	57	1	35.8025	69.53	11.81	0.213559	Q1
0	0	3990	75	0	34.7209	101.93	11.52	0.433045	Q3
0	0	3780	49	1	29.7143	80.22	8.77	0.248101	Q2
0	0	2012	55	1	24.8016	88.48	8.57	0.302434	Q2
0	0	1164	78	0	23.1111	62.93	24.8	0.335188	Q2
0	0	1403	66	1	28.1969	91.23	11.1	0.353925	Q2
1	1	450	79	1	36.7902	122	23.4	0.724136	Q4
0	0	453	60	1	22.8374	80.82	6.5	0.223034	Q1
0	0	1920	49	1	27.7778	71	12.5	0.232562	Q1
0	0	3268	77	1	23.1206	69.4	5.4	0.130207	Q1
1	1	1410	73	1	20.2812	123	37.9	0.91755	Q4
1	1	120	66	1	25.2092	122.91	19	0.673805	Q4
1	1	150	50	1	31.8047	84	17.3	0.38387	Q3
1		1770	65	1	28.3737	84.12	8.09	0.266222	Q2
0	0	1080	56	1	20.9877	56	12.7	0.131794	Q1
1		270	68	1	24.7252	78	10	0.248628	Q2
0	0	1440	78	0	26.1427	93	18.67	0.463498	Q3
1	1	384	66	0	26.6389	78	9.6	0.243483	Q2
1	1	491	52	1	19.5918	104	7.2	0.391735	Q3
0	0	995	46	1	24.3824	61	8.4	0.110927	Q1
1	1	436	65	0	26.7094	62.56	13.72	0.190109	Q1
1	1	905	66	1	24.5675	70.61	37.1	0.546323	Q3
1	1	60	76	1	23.03	86	17.3	0.397649	Q3
1		1440	65	0	25.3906	67	7.9	0.145831	Q1
0	0	3090	51	0	28.0404	84	18.9	0.404452	Q3
0	0	660	75	1	24.3141	67.62	21.1	0.319904	Q2
1	1	567	64	0	23.9257	130	13.8	0.65576	Q4
1	1	300	60	1	29.0657	98.35	22.66	0.551683	Q3
0	0	1531	59	1	25.5102	102.4	18.4	0.524785	Q3
1	1	1560	59	0	24.2188	81	14.1	0.322038	Q2
1	1	670	82	1	25.4028	408.8	26.62	2.74144	Q4
1	1	1200	71	1	18.7109	67.37	10.48	0.181569	Q1
1	1	150	46	1	26.5118	105.75	22.8	0.604465	Q4
0	0	600	69	1	27.5482	81	7.86	0.241768	Q2
1		3420	79	0	19.5312	65	9.09	0.14736	Q1
0	0	1876	50	1	25.5102	83.1	12.86	0.320555	Q2
1	1	203	69	1	23.4509	82	15.9	0.352082	Q2
0	0	1491	72	0	23.1385	71	8.8	0.184966	Q1
0	0	2160	83	0	31.1111	70.37	8.94	0.182427	Q1
0	0	360	71	0	20.1348	70.7	15.8	0.272945	Q2
0	0	1434	80	1	20.202	61	7.3	0.0967766	Q1
0	0	2100	72	1	45.1654	100	10.2	0.402768	Q3
1	1	380	61	1	29.0698	110	22.9	0.635031	Q4
1	1	961	78	1	20.2812	84	13.4	0.333702	Q2
1	1	90	65	1	21.551	74	12.6	0.254517	Q2
0	0	2583	56	0	28.441	57	19.64	0.227957	Q1
0	0	510	64	1	35.8564	84.02	8.8	0.274666	Q2
0	0	780	71	1	35.2617	58	9	0.0979767	Q1
1	1	1110	73	1	24.7409	89.2	13.86	0.375444	Q2
0	0	1414	67	1	25.1543	82	7.1	0.238881	Q2
1	1	600	76	1	22.8571	142	16.8	0.777024	Q4
1		360	47	1	25.7117	82	11.4	0.294195	Q2
1	1	969	79	0	29.0318	84.14	15.82	0.365796	Q2
1	1	1230	69	0	25	62.8	15.3	0.212087	Q1
1	1	90	59	0	31.245	52.5	31	0.343087	Q2
0	0	720	55	0	25.7117	46	5.8	-0.02586	Q1
1	1	401	68	1	23.1405	68	13.21	0.221027	Q1
0	0	900	56	0	22.0604	67	16.9	0.261605	Q2
1		480	55	1	21.4619	151.55	20.86	0.895044	Q4
1	1	507	74	1	31.4879	78	11.2	0.264065	Q2
1	1	570	59	1	27.6361	188	19.72	1.1315	Q4
1	1	307	50	1	21.5139	60.65	8.05	0.104013	Q1
1	1	1385	78	1	33.6593	108.06	14.81	0.517598	Q3
0	0	2160	51	1	23.7654	73	6.2	0.165299	Q1
1	1	1890	73	0	31.2175	112	13.5	0.527891	Q3
0	0	779	52	1	26.7755	58.24	14.17	0.166136	Q1
0	0	726	82	1	25.9259	88.86	17.8	0.423784	Q3
1	1	30	67	1	24.3911	108	76.82	1.31486	Q4
1		1470	66	0	32.8731	71	17.6	0.298167	Q2
1	1	30	76	0	22.0386	145.84	30.58	0.980741	Q4
0	0	3330	80	1	24.4898	72	10.3	0.211151	Q1
0	0	1948	76	0	30.0781	81	12.92	0.306859	Q2
1	1	300	72	0	23.8281	44	16.14	0.0933721	Q1
1	1	300	69	1	26.6728	85	14.7	0.357314	Q2
1	1	390	85	0	18.9388	87	8.1	0.286192	Q2
0	0	1808	58	1	26.7949	681.71	13.92	4.45826	Q4
1	1	150	61	1	26.2976	74	11.3	0.237794	Q2
1	1	939	81	0	26.3465	84	9.88	0.288421	Q2
1		1050	75	0	23.9224	60	12.1	0.151633	Q1
0	0	1720	70	0	26.5625	72.43	15.25	0.277789	Q2
1	1	1080	74	0	26.2227	65.92	14	0.216859	Q1
1	1	60	65	0	22.8928	55.41	14.19	0.146896	Q1
1	1	660	77	0	34.2327	160.84	7.05	0.781399	Q4
1	1	433	64	0	23.634	69	10.6	0.194342	Q1
0	0	1644	50	1	29.4029	105	15.35	0.503463	Q3
0	0	841	84	1	23.8751	215.73	13.88	1.24742	Q4
0	0	1023	69	1	25.6489	71	12.3	0.229989	Q1
0	0	2460	59	1	23.7654	107	12.5	0.48058	Q3
0	0	3018	80	1	23.3887	137	10.1	0.65639	Q4
1	1	1680	64	1	29.0698	115.81	9.6	0.503971	Q3
1	1	450	57	1	22.0932	180.87	16.22	1.03735	Q4
1	1	240	71	1	21.6049	110.49	18.92	0.58721	Q3
1	1	767	63	1	19.5918	78	14.7	0.309088	Q2
0	0	1307	72	0	23.833	55	7.6	0.0592993	Q1
1	1	755	55	0	22.2656	60	19.3	0.244252	Q2
0	0	420	61	1	27.9904	74.8	16.25	0.306981	Q2
0	0	1500	71	1	24.7409	118	6.32	0.476866	Q3
0	0	954	79	1	22.7732	118.17	15.77	0.5996	Q4
1	1	30	80	1	28.0899	132.19	29.75	0.876024	Q4
1	1	454	73	1	22.2222	105.61	56.21	1.03328	Q4
1	1	690	60	0	22.9481	79.29	16.39	0.339715	Q2
1	1	450	76	1	24.9135	82	15.8	0.350796	Q2
0	0	693	61	1	27.6817	72	11.7	0.22916	Q1
1		30	80	1	19.5312	51.89	17.18	0.161108	Q1
0	0	690	62	1	26.8745	73.79	19.85	0.346332	Q2
1	1	600	56	1	29.0533	218	7.4	1.1797	Q4
0	0	3121	62	1	33.6901	79	16.4	0.337846	Q2
0	0	2664	77	0	20.1348	49	10.4	0.0539813	Q1
0	0	1150	31	1	28.0899	73	6.3	0.166586	Q1
1	1	390	72	1	25.4028	132.78	60.37	1.27398	Q4
0	0	1270	65	1	24.7252	67	7.9	0.145831	Q1
0	0	2070	70	1	32.2979	93.34	16.94	0.443586	Q3
1	1	453	60	1	32.112	101	4.4	0.335048	Q2
1	1	90	73	1	25.7117	123.26	38.87	0.931819	Q4
0	0	1500	47	1	25.565	79	16.8	0.342991	Q2
0	0	3030	53	0	27.3356	66	11.6	0.186538	Q1
0	0	1230	66	0	17.4449	59.37	10.41	0.125553	Q1
1	1	698	77	1	24.2215	92.95	18.38	0.459423	Q3
1	1	1620	73	1	28.0277	89.38	23.5	0.50069	Q3
0	0	846	66	0	20.7031	55.23	8.1	0.0673157	Q1
1		930	58	1	34.4781	69	31.09	0.45792	Q3
1	1	1264	51	1	24.6181	89.17	31	0.595721	Q4
1		60	82	0	25.3906	292	20.1	1.85288	Q4
0	0	1122	59	1	29.9836	75	7.9	0.200946	Q1
1	1	715	69	1	19.8347	63	14.42	0.202145	Q1
1	1	2040	57	1	20.9024	59.35	14.95	0.183817	Q1
1	1	1865	72	1	37.1094	87	7.7	0.281047	Q2
1	1	812	66	0	24.6548	56	21.43	0.244094	Q2
0	0	876	52	1	33.6012	84.02	19.7	0.414881	Q3
0	0	1485	78	1	25.4327	234	11.47	1.34229	Q4
1	1	1031	57	1	24.8971	66	15.1	0.231561	Q1
0	0	972	55	1	22.0932	93.85	21.9	0.510904	Q3
1	1	662	68	0	20.3223	54.61	7.34	0.0532679	Q1
1	1	195	49	1	28.3937	73	18.9	0.328669	Q2
0	0	1677	75	0	21.3675	120	31.91	0.819828	Q4
0	0	780	81	1	24.6094	137	14.4	0.711704	Q4
1	1	1950	66	1	23.5294	71	12.7	0.235135	Q1
1	1	750	61	1	24.7721	91.93	12	0.370325	Q2
1	1	709	72	0	24.0346	58.26	20.28	0.244871	Q2
1	1	1023	68	1	19.6072	231	3.97	1.22514	Q4
1	1	812	69	1	33.4252	123	16.5	0.642266	Q4
1	1	390	71	1	23.8895	98	8.3	0.364548	Q2
1	1	60	81	0	25.9645	116	9.5	0.503994	Q3
1	1	308	65	0	27.6095	64	10	0.152177	Q1
1	1	90	49	1	23.3556	66	7.4	0.13251	Q1
1	1	1362	74	1	21.5451	162.3	9.16	0.8186	Q4
0	0	2683	83	1	29.7778	86	8.8	0.288307	Q2
1	1	90	62	1	29.7442	68	9.5	0.173303	Q1
1		60	66	0	19.6072	75.3	5.25	0.168924	Q1
1	1	302	69	0	21.3382	85	25.94	0.501902	Q3
1	1	150	37	1	42.7577	96.02	14.4	0.429376	Q3
1		780	75	0	19.1467	40.39	4.7	-0.0786597	Q1
0	0	1139	72	1	22.9854	112.3	10.9	0.496512	Q3
1	1	180	64	1	26.0276	91	83.5	1.28367	Q4
0	0	2839	79	0	24.3418	67	10.7	0.18185	Q1
1	1	30	51	1	32.2708	100.65	9.8	0.402101	Q3
1	1	1410	77	1	22.2222	144.9	13.18	0.750436	Q4
1	1	2100	62	1	29.4118	123	27.2	0.779908	Q4
1		150	70	1	20.2812	83	12.5	0.315235	Q2
1	1	720	69	0	19.8347	59	9.2	0.107439	Q1
0	0	120	59	1	24.2215	77	15.7	0.315062	Q2
0	0	1500	57	1	23.8751	121.66	34.74	0.867668	Q4
1	1	1410	76	1	21.1073	408.45	8.56	2.50671	Q4
1	1	913	78	1	21.201	99.81	9.72	0.395285	Q3
1	1	898	57	1	34.2857	102.87	8.6	0.401959	Q3
1	1	810	40	1	29.4023	80	8.5	0.243112	Q2
0	0	3440	49	1	29.7143	72	10.9	0.218869	Q1
0	0	645	57	0	22.8571	39	8.3	-0.0419266	Q1
0	0	885	40	1	26.3329	72.32	34.48	0.524401	Q3
0	0	1560	84	1	24.2215	71	12.52	0.232819	Q1
1	1	1260	72	1	20.8611	58.83	11.44	0.135082	Q1
0	0	848	46	1	26.1224	82.71	19.4	0.401997	Q3
1	1	1230	52	1	25.8806	68	10.3	0.183594	Q1
1	1	180	80	1	22.7732	199	8	1.05652	Q4
1	1	769	74	0	29.2969	167.45	59.5	1.50164	Q4
0	0	2100	63	1	26.9274	94.53	15.3	0.430688	Q3
0	0	1917	49	1	25.8264	70	7.8	0.165213	Q1
1	1	2244	58	1	33.6949	114	23.9	0.675453	Q4
1	1	30	55	1	22.4913	120	17.4	0.633175	Q4
0	0	3704	53	1	22.7833	72	8.3	0.185424	Q1
0	0	690	68	0	30.0781	66.2	11.3	0.184056	Q1
0	0	993	80	1	17.301	112.92	48	0.978028	Q4
0	0	1350	59	1	28.0428	102	22.3	0.572198	Q3
1	1	729	64	1	20.0692	140	23.3	0.846859	Q4
1	1	450	73	1	29.7004	116	15.69	0.58362	Q3
0	0	869	65	1	29.9836	76	9.5	0.228418	Q1
1	1	1460	80	1	22.8571	72	21.03	0.349179	Q2
0	0	903	61	1	27.4286	116.56	28.2	0.748404	Q4
0	0	1380	59	0	29.2969	68	6.8	0.138571	Q1
1	1	90	74	0	25	109.27	11.35	0.481426	Q3
1	1	180	51	1	25.4694	70	20.56	0.329354	Q2
0	0	2486	47	1	30.4705	87	20.6	0.446989	Q3
0	0	510	65	1	23.1834	127.9	16.49	0.675895	Q4
1	1	481	53	1	27.4587	153.1	12.27	0.795223	Q4
1	1	30	66	1	24.8016	79	9.6	0.250372	Q2
0	0	900	46	1	29.0657	73	12.5	0.246341	Q2
1	1	557	65	1	26.1224	163	6.53	0.789591	Q4
0	0	300	63	1	31.0204	75.95	28.61	0.473899	Q3
1	1	1103	65	1	26.0617	83.78	21.3	0.433809	Q3
1	1	1890	47	1	34.4842	54	5.8	0.0292552	Q1
1		1410	78	1	23.03	85	6.9	0.256977	Q2
1	1	210	46	1	26.5118	93	13.4	0.395706	Q3
0	0	1513	78	1	23.6713	47	17.94	0.137195	Q1
1	1	300	79	1	28.3039	141.19	16.86	0.772215	Q4
1	1	652	63	0	22.0386	60.5	8.12	0.10388	Q1
1	1	1073	73	1	25.8645	138	17.41	0.757313	Q4
1	1	90	60	1	30.1162	94	17.73	0.458296	Q3
1	1	814	66	0	19.2894	64.59	16.89	0.244873	Q2
1	1	960	59	1	26.6436	63	14.9	0.20832	Q1
0	0	690	66	1	20.7612	77.43	15.83	0.319697	Q2
0	0	1800	58	1	23.3556	69	10.78	0.196658	Q1
1	1	120	80	0	24.0346	101.6	12.8	0.447237	Q3
1	1	404	68	0	20.9566	66	26.64	0.380008	Q2
0	0	300	76	1	15.3469	92.42	13.04	0.387079	Q3
1	1	60	77	1	24.3827	697	6.3	4.46557	Q4
1	1	780	74	1	25.3934	106.05	19.17	0.559837	Q3
1	1	251	61	0	25.5102	47.77	22.56	0.20193	Q1
0	0	896	84	1	25.3906	66	9	0.153092	Q1
1	1	30	72	0	23.533	424.04	12.66	2.66686	Q4
1	1	600	68	1	23.8751	70	12	0.219241	Q1
1	1	570	68	0	20	199	10.93	1.09421	Q4
1	1	570	68	0	20	199	10.93	1.09421	Q4
1	1	612	68	1	25.8264	117	17.37	0.612121	Q4
1	1	2520	56	1	30.3871	490	4	3.00988	Q4
0	0	1244	55	1	30.4867	55.97	18.1	0.201051	Q1
0	0	1332	66	1	18.6851	71	17.3	0.294308	Q2
0	0	4247	64	0	24.4646	48.1	10.49	0.0489386	Q1
1	1	608	72	1	22.2222	95.37	20.19	0.499379	Q3
0	0	180	62	0	25.5937	57	7.32	0.0694763	Q1
1	1	1140	78	1	28.075	109.93	19.7	0.593385	Q4
1	1	240	72	0	22.5069	59	15	0.182048	Q1
0	0	2621	44	1	26.1224	93	8.8	0.336533	Q2
1	1	990	70	1	24.8016	79	8.92	0.241625	Q2
0	0	3591	54	1	24.7721	82	11.9	0.300627	Q2
0	0	390	79	1	23.2254	73.66	20.89	0.358814	Q2
0	0	690	73	1	23.5294	71	19.3	0.320035	Q2
1	1	852	50	1	29.0174	87	13	0.349224	Q2
0	0	1080	64	1	22.0243	68	17.19	0.272225	Q2
1		1320	65	0	27.0538	84.93	14.51	0.354387	Q2
0	0	1009	71	1	21.875	107.1	14.4	0.505711	Q3
1	1	899	76	0	24.2215	194.8	15.06	1.1184	Q4
1	1	1456	52	1	30.7394	88	62.5	0.992868	Q4
1	1	196	45	1	26.6436	74	30.8	0.488636	Q3
0	0	1590	63	0	27.7767	39	7.3	-0.0547903	Q1
0	0	1260	73	1	23.9995	78	9.9	0.247342	Q2
1	1	810	54	1	26.1962	102.94	65.6	1.13567	Q4
1	1	1270	65	0	24.2215	139	7.18	0.632606	Q4
1	1	120	77	1	16.7062	174	6.1	0.859843	Q4
1	1	60	58	1	24.9135	78.82	18.64	0.36542	Q2
1		930	75	0	24.4444	83.86	20.4	0.422783	Q3
0	0	1329	60	1	37.2764	114.51	10.5	0.506592	Q3
1	1	60	75	0	21.8776	52.75	14.98	0.138732	Q1
0	0	1822	58	1	23.1481	89.4	11.56	0.347235	Q2
0	0	2580	60	1	24.6181	88	18.6	0.428151	Q3
0	0	2340	54	1	27.968	99	12.8	0.429324	Q3
1	1	1290	77	1	17.5781	67.42	14.33	0.231439	Q1
1		510	75	1	24.8016	152.42	29.03	1.00613	Q4
1	1	1860	65	1	24.8163	124.7	10.24	0.573451	Q3
0	0	1826	72	1	29.0657	70	28.23	0.428019	Q3
0	0	690	62	0	18.2857	51	9.8	0.0600419	Q1
0	0	1241	57	1	22.1003	85.64	13	0.339855	Q2
0	0	1157	79	0	20.7008	85.64	13	0.339855	Q2
1	1	409	45	1	25.7117	93	33.76	0.657612	Q4
1	1	480	62	1	41.2349	88.32	5.51	0.261969	Q2
0	0	1878	43	1	27.7323	72.21	13.8	0.257621	Q2
0	0	870	60	0	30.385	65.77	10.4	0.169517	Q1
0	0	3346	54	1	27.0416	124	22.2	0.722478	Q4
1	1	360	47	1	21.5349	72.6	42.48	0.629239	Q4
1	1	810	63	1	39.1837	83.37	15.8	0.360234	Q2
1	1	30	80	1	24.9135	78.9	16.1	0.333298	Q2
0	0	912	63	1	29.668	70.63	12.94	0.235673	Q1
1	1	279	67	0	26.9531	50	28.9	0.29885	Q2
0	0	1240	70	1	28.3737	97	7.3	0.344795	Q2
0	0	1580	64	1	25.3515	80	6.7	0.219957	Q1
1		390	81	1	23.4375	141.3	17.47	0.78082	Q4
0	0	817	55	1	22.8571	75.62	14.56	0.29089	Q2
0	0	1350	39	1	32.112	98.14	13.19	0.428416	Q3
0	0	786	60	1	26.8274	64	5.7	0.0968628	Q1
1	1	633	78	0	20.0773	277	6	1.56816	Q4
0	0	2684	58	1	25.1429	60	12.33	0.154592	Q1
1	1	720	69	1	29.4076	70	12.7	0.228245	Q1
0	0	1774	65	1	34.6021	59	9.8	0.115157	Q1
1	1	288	51	1	27.7551	79	7.4	0.222072	Q1
1	1	90	58	1	32.872	84.66	25.42	0.492871	Q3
0	0	720	67	0	24	73.4	12.1	0.243951	Q2
0	0	360	67	1	22.8395	143.66	22.41	0.860626	Q4
0	0	1614	82	1	19.1516	185.6	24.77	1.17993	Q4
1	1	958	59	1	31.0735	79	4.2	0.180908	Q1
1	1	150	61	1	25.9516	95.7	20.67	0.507827	Q3
1	1	1500	71	1	24.0055	85.69	10.73	0.310999	Q2
1	1	2880	62	0	20.9644	108.3	46.52	0.927161	Q4
0	0	1959	69	1	24.3911	61.93	17.8	0.238253	Q2
0	0	30	81	1	27.7551	199.47	39.6	1.46625	Q4
0	0	1230	63	1	39.1837	93.92	13.3	0.400758	Q3
1	1	757	52	1	22.8571	387.78	3.05	2.29342	Q4
0	0	2160	47	1	29.0533	67	10.2	0.175418	Q1
0	0	1175	78	1	21.8724	79	18.5	0.36486	Q2
1	1	240	59	1	24.8016	118	26.09	0.731182	Q4
0	0	330	71	0	27.0552	72	4.4	0.135255	Q1
1	1	631	61	1	25.5102	47	8.3	0.0131887	Q1
0	0	1033	48	0	26.5625	58.65	8.9	0.101168	Q1
0	0	682	67	1	27.1178	135.12	16.09	0.720491	Q4
1	1	260	71	1	37.1821	89	25.2	0.519941	Q3
0	0	750	60	1	24.093	119.3	18.8	0.646362	Q4
0	0	3859	61	1	24.2587	89.8	6.67	0.287087	Q2
0	0	2935	53	1	26.7755	325	5	1.88599	Q4
1	1	965	60	0	29.0174	118	11.3	0.540927	Q3
1	1	630	48	1	26.9598	62	5.8	0.0843704	Q1
0	0	1449	57	1	17.9282	107	15.5	0.519172	Q3
1	1	390	63	1	29.4029	65	9.3	0.150062	Q1
1	1	854	59	1	22.921	59.04	16.2	0.19776	Q1
0	0	1265	67	1	24.1633	79	10.4	0.260663	Q2
0	0	781	76	0	29.7442	68.24	26.66	0.395698	Q3
1	1	728	56	1	22.9854	142	38.27	1.05321	Q4
1	1	630	50	1	24.2424	178.04	33.98	1.24632	Q4
1	1	940	51	1	25.9516	50	11	0.0685889	Q1
0	0	997	60	0	26.5625	52.9	17.59	0.17334	Q1
1	1	937	78	1	24.093	140	18	0.778681	Q4
0	0	2130	57	1	35.6401	93.82	13.72	0.405472	Q3
1	1	1171	64	1	26.6436	70	11.9	0.217954	Q1
1	1	780	54	1	30.8112	124.5	14.19	0.622885	Q4
0	0	837	56	1	31.6032	77.1	16.4	0.324756	Q2
0	0	2820	77	0	23.4375	67	22.8	0.337501	Q2
1	1	1440	76	0	20.3125	68.55	16.05	0.261349	Q2
1	1	750	52	1	29.0174	141	29.5	0.933504	Q4
0	0	1174	73	1	22.5981	162.14	52.3	1.37244	Q4
0	0	3473	64	0	24.2188	48	8.9	0.0277963	Q1
1	1	60	37	1	24.6755	52.55	18.91	0.187909	Q1
1	1	420	74	0	24.3827	95.89	16.83	0.459739	Q3
1	1	300	68	1	22.4913	96.58	8.48	0.357081	Q2
0	0	60	70	1	20.898	207.89	55.87	1.73355	Q4
0	0	2570	61	1	26.9896	114	36.2	0.833677	Q4
0	0	1767	41	1	27.6817	81	7.5	0.237137	Q2
1	1	1260	74	1	24.9135	109.79	23.77	0.644776	Q4
1	1	974	72	0	24.6548	79	48.9	0.755917	Q4
1	1	780	85	0	33.3333	253	9.5	1.44784	Q4
1	1	1710	71	1	37.8329	88.8	17.88	0.4244	Q3
0	0	1350	73	0	30.8594	57	8.01	0.0783522	Q1
0	0	1629	56	0	23.8281	42	7.6	-0.030263	Q1
1	1	150	81	1	22.0386	446	17.62	2.88195	Q4
1	1	1230	53	0	28.5156	54	10.6	0.0910011	Q1
1	1	90	73	1	19.3698	129.19	19.54	0.724017	Q4
0	0	480	51	1	19.5918	55	27.5	0.315287	Q2
0	0	420	52	1	26.8923	235.65	5.37	1.27518	Q4
1	1	409	45	1	22.68	67	11.26	0.189053	Q1
0	0	1868	68	1	36.3281	79	8.5	0.236222	Q2
1	1	660	71	1	30.1194	346	9.6	2.08984	Q4
0	0	2149	42	0	29.0688	58	9.42	0.103379	Q1
0	0	2907	49	1	24.858	73	24.5	0.400705	Q3
1	1	270	75	0	22.8374	95.24	15.88	0.443041	Q3
0	0	600	46	1	26.7949	76	21.3	0.38021	Q2
1	1	390	61	1	22.8571	82.46	76.3	1.13222	Q4
1	1	591	74	1	28.8415	96	9.41	0.365048	Q2
1	1	945	62	1	26.3656	98	28.75	0.627611	Q4
1	1	1080	85	1	26.1224	185.02	21.55	1.13451	Q4
0	0	1256	50	1	27.7008	61	7	0.0929175	Q1
0	0	630	65	1	30.7958	123	16	0.635834	Q4
1	1	408	52	1	22.0968	70	18.1	0.297709	Q2
1	1	202	65	0	22.8329	69	19	0.302397	Q2
1	1	760	66	0	26.1719	63	7.9	0.118274	Q1
1	1	1080	68	1	25.6055	101.47	17.2	0.502942	Q3
0	0	1350	79	1	28.7037	132	19.17	0.738617	Q4
1	1	750	68	1	20.7612	157	4.1	0.716995	Q4
0	0	630	71	0	23.0469	73.77	23.92	0.398549	Q3
1	1	120	73	0	28.764	54	5.1	0.0202506	Q1
0	0	3120	43	1	26.6749	91.36	10.4	0.345816	Q2
0	0	1410	72	1	32	99	11.1	0.407456	Q3
0	0	2160	57	1	31.25	43	9.3	-0.00150522	Q1
1		390	78	0	22.2222	53	4.4	0.00435656	Q1
0	0	2700	49	1	29.0123	51.08	11.34	0.0804032	Q1
1	1	516	83	1	20.7612	152	8.1	0.734003	Q4
1	1	180	65	1	23.6614	88	29.7	0.570938	Q3
1	1	120	70	0	29.3848	63.11	60.43	0.794763	Q4
0	0	2431	74	1	26.079	277	8.86	1.60496	Q4
1	1	450	63	1	31.1419	56	8.6	0.0790524	Q1
1	1	411	75	1	21.8776	114.99	13.42	0.547461	Q3
1	1	1440	66	1	25.9516	125	9.2	0.562139	Q3
0	0	1020	76	1	27.7743	84.67	10.6	0.302299	Q2
0	0	2490	59	1	34.9388	85	21.7	0.44736	Q3
1	1	420	76	1	23.3887	358.15	11.3	2.19542	Q4
0	0	1680	75	1	23.1206	90	15.4	0.400765	Q3
1		1050	75	0	22.2656	64	17.1	0.243509	Q2
1	1	572	70	1	24.6097	80	11.5	0.281703	Q2
1	1	1770	34	0	27.3438	74	15.5	0.291821	Q2
1	1	540	70	1	22.5827	175.01	10.96	0.929319	Q4
1	1	766	77	1	23.1206	115	27.35	0.726722	Q4
1	1	630	62	1	23.8367	81	4.2	0.194687	Q1
1	1	30	78	1	43.3425	111.59	25.97	0.685477	Q4
0	0	750	52	1	34.1598	105.4	6.4	0.391089	Q3
1		300	64	1	25.3515	85	4.56	0.226876	Q1
0	0	1515	56	1	20.5714	71	78.37	1.0799	Q4
0	0	1666	55	1	25.5102	91	18.04	0.441615	Q3
1	1	60	65	0	28.8044	133.9	8.01	0.608147	Q4
1	1	1530	69	1	31.7418	85	8.5	0.277559	Q2
0	0	3652	57	1	35.9963	103.8	94.48	1.5131	Q4
0	0	2070	57	1	37.1135	103	7.5	0.388704	Q3
0	0	1876	53	1	26.4721	74	10	0.221071	Q1
0	0	1539	41	1	29.0688	138	33.73	0.967249	Q4
1	1	652	74	1	23.939	148.13	36.93	1.0782	Q4
0	0	1387	76	0	28.441	114	3.7	0.415606	Q3
1	1	60	50	1	26.9896	111	13.7	0.523575	Q3
0	0	2022	74	0	27.1816	64	8.6	0.134168	Q1
1	1	30	45	1	23.9995	76	20.8	0.373778	Q2
0	0	1440	49	1	26.3656	78	10.7	0.257633	Q2
0	0	2012	71	1	31.4879	55	5.3	0.0297127	Q1
0	0	1650	78	1	24.2215	95	19.77	0.491427	Q3
0	0	720	64	1	27.7743	79.41	19.5	0.380548	Q2
0	0	1192	70	0	19.5312	89.72	49.8	0.841349	Q4
1	1	523	67	1	26.7949	67.1	11.12	0.187941	Q1
1	1	90	62	0	25.9107	86.3	9.33	0.297192	Q2
0	0	1440	70	1	27.5482	69	12.8	0.222642	Q1
1	1	450	64	0	23.4375	93	7.37	0.318138	Q2
1	1	572	67	1	23.0469	85	8.2	0.2737	Q2
0	0	390	57	1	29.0657	120.93	10.89	0.555839	Q3
1	1	1440	57	1	38.3024	79	19.9	0.382869	Q3
0	0	1830	44	1	27.4406	72	9.75	0.204076	Q1
1	1	90	74	1	26.1752	69	9.7	0.182765	Q1
0	0	630	68	1	23.1837	92.29	15.34	0.41577	Q3
1	1	900	63	1	17.1875	123.96	9.7	0.561406	Q3
0	0	2389	79	1	22.2041	106	25.05	0.635131	Q4
1	1	205	48	1	26.1224	85	19.3	0.416487	Q3
1	1	240	72	0	23.8751	86	35.94	0.637429	Q4
1	1	90	68	1	26.398	328.77	12.4	2.00716	Q4
1		90	78	0	31.2213	138.97	27.8	0.89765	Q4
1	1	794	67	0	23.4375	82	14.93	0.339604	Q2
0	0	791	56	1	30.1038	76	5.9	0.182108	Q1
1	1	1897	80	0	24.974	121	9.44	0.537669	Q3
1	1	1050	76	1	27.7344	79	14.74	0.316492	Q2
0	0	1156	56	0	23.6244	58	19.6	0.234332	Q1
0	0	750	62	1	31.1791	72	5.1	0.14426	Q1
1	1	550	49	1	23.6713	90.76	23	0.503766	Q3
0	0	1287	71	0	26.8274	67.65	9.2	0.167032	Q1
1		2670	79	0	22.4059	51.09	16.13	0.142089	Q1
1	1	426	67	1	21.6049	128	34.7	0.910833	Q4
1	1	958	65	0	25.0762	149	3.88	0.65905	Q4
1	1	60	51	1	33.218	300	8.5	1.75878	Q4
0	0	707	54	1	26.8274	63	8.4	0.124705	Q1
1	1	373	75	0	24.974	78.01	16.9	0.337457	Q2
1	1	640	60	1	26.5625	74.5	31.09	0.495812	Q3
0	0	1436	67	1	35.9184	68	10.5	0.186166	Q1
0	0	850	64	1	19.5918	63	41.7	0.553067	Q3
1	1	462	79	1	31.9559	109	21.9	0.615278	Q4
0	0	1890	42	1	29.0533	61	6.3	0.0839129	Q1
1	1	1111	61	1	29.0533	78.45	11.3	0.268452	Q2
0	0	1402	73	0	27.1809	50	18.5	0.165067	Q1
1		510	53	1	27.0416	62	13.2	0.179562	Q1
0	0	150	46	1	23.1834	67	7.8	0.144545	Q1
1	1	1493	60	1	28.0248	72	14.4	0.263892	Q2
1	1	470	61	1	27.968	120.11	9.51	0.532438	Q3
0	0	763	57	1	27.5134	108.34	18.62	0.568538	Q3
0	0	4068	75	0	25.3906	57.02	12.21	0.132518	Q1
0	0	1650	72	1	31.21	94	12.5	0.391018	Q3
1	1	679	66	1	27.7743	55.78	12.92	0.133108	Q1
1	1	1080	66	1	21.9713	87.3	10.73	0.32209	Q2
1	1	1170	54	1	25.7117	68	20.23	0.31133	Q2
1	1	1718	73	1	23.3887	61	6.8	0.0903447	Q1
0	0	3849	80	1	24.7252	92.21	11.02	0.359648	Q2
0	0	2138	59	1	30.7183	99	20.2	0.524516	Q3
1	1	1650	57	1	28.2284	88	6.2	0.26864	Q2
1	1	720	60	0	30.3302	75.58	22.2	0.388894	Q3
1	1	900	78	0	22.0386	63	11.1	0.159438	Q1
1	1	246	61	1	22.2041	63.85	16.4	0.233471	Q1
1	1	252	74	0	22.3081	80.91	16	0.345859	Q2
0	0	1524	53	1	25.9516	58	7.02	0.0725065	Q1
0	0	801	77	0	21.875	98.5	9.5	0.383429	Q3
1	1	120	69	0	18.026	125	12.6	0.605876	Q4
1		90	73	1	25.2493	98.56	35.22	0.714698	Q4
1		360	79	1	18.3655	250.28	12.92	1.4731	Q4
1		120	56	1	26.5731	236	6.1	1.28699	Q4
1	1	1170	58	1	31.6374	103.75	12.8	0.462049	Q3
1	1	493	65	1	25.7117	71.49	24.39	0.388887	Q3
0	0	792	73	0	18.9745	103.9	17.4	0.522256	Q3
1	1	1380	80	1	24.4898	116.12	15.5	0.582003	Q3
0	0	1211	57	0	31.6337	79.48	7.6	0.227952	Q1
1	1	870	68	1	26.9896	84	12.3	0.319551	Q2
1	1	786	78	1	26.8274	166	23.38	1.02701	Q4
0	0	789	54	1	21.551	46.59	9.95	0.0315892	Q1
1	1	1140	66	1	28.3737	72	24.7	0.396389	Q3
0	0	2552	74	0	22.0317	57	19.6	0.227443	Q1
1	1	30	63	1	28.7317	77	6.1	0.191571	Q1
1	1	1639	73	0	22.3133	187	11.6	1.02016	Q4
1	1	900	75	0	23.0112	77	6.1	0.191571	Q1
1	1	1170	65	0	31.6346	98	25.3	0.583232	Q3
1	1	240	75	0	27.3438	104	12.2	0.456053	Q3
1	1	1200	63	1	22.3863	85	15.51	0.367733	Q2
1	1	720	71	0	20.0288	104.3	31.7	0.708963	Q4
0	0	1948	60	1	28.0864	73.17	21.59	0.364443	Q2
1	1	790	72	1	23.8751	77.7	66.01	0.967059	Q4
0	0	1980	66	0	29.1363	51	10.2	0.0651874	Q1
0	0	867	78	1	28.3447	67.01	66.44	0.898943	Q4
1	1	411	43	1	26.1962	93.6	32.4	0.644251	Q4
1	1	729	61	1	23.597	159.43	36.9	1.15567	Q4
1	1	962	72	1	27.2817	84	14.1	0.342706	Q2
0	0	30	51	1	32.8769	74.36	27.32	0.446351	Q3
1	1	667	63	1	26.3656	89.17	24.89	0.517124	Q3
1	1	1058	78	1	24.677	75	20.3	0.360457	Q2
1	1	890	59	0	36.7902	45	9.5	0.0148463	Q1
0	0	810	72	1	29.0006	78	16.6	0.333529	Q2
1	1	60	54	1	21.9671	95	16.18	0.445246	Q3
0	0	1496	75	1	19.5918	112	18.62	0.593754	Q4
1		1920	74	1	28.6851	108	12.77	0.490943	Q3
0	0	4051	76	0	18.1955	68.6	10.76	0.193645	Q1
1	1	226	53	1	23.9995	199	12.8	1.11826	Q4
1	1	360	45	1	21.9713	71	10.6	0.208121	Q1
1	1	1393	62	1	27.6817	96	12.1	0.399652	Q3
1	1	616	66	0	26.3465	71	10.3	0.204262	Q1
1	1	749	70	1	17.1875	69	11.7	0.208492	Q1
1	1	360	42	1	28.0864	67.26	12.83	0.211041	Q1
1	1	1440	45	1	22.4913	81.29	20.95	0.412152	Q3
0	0	745	73	0	25.3906	62.22	7.9	0.1129	Q1
0	0	2880	70	0	23.8751	79	9	0.242654	Q2
1	1	815	57	1	28.075	90	10.5	0.337733	Q2
1	1	562	85	1	25.9516	157.64	23.41	0.969803	Q4
1	1	480	85	1	25.1808	167.54	23.41	1.03801	Q4
1	1	417	55	1	24.2215	241	37.5	1.72535	Q4
1	1	652	62	0	24.7409	39	6.8	-0.0612221	Q1
0	0	1994	82	1	22.7732	73	7.8	0.185881	Q1
0	0	705	71	1	22.4059	127.38	14.56	0.647486	Q4
0	0	2333	74	0	24.974	105.92	20.36	0.574249	Q3
0	0	658	69	1	23.5078	68	19.7	0.304513	Q2
1	1	270	61	1	33.7925	167.08	10.7	0.871341	Q4
0	0	2195	67	1	29.0123	86	14.5	0.36163	Q2
1	1	1171	63	0	26.6667	61.4	13.99	0.185591	Q1
1		30	65	0	23.8281	77	20.6	0.378095	Q2
1	1	1470	71	1	24.5089	100	22.7	0.563565	Q3
0	0	1159	43	1	19.5918	63	4.9	0.0796825	Q1
1	1	303	72	1	27.5482	84	13.7	0.337561	Q2
0	0	1313	81	1	22.9854	210.51	39.5	1.54102	Q4
1	1	90	83	1	31.1951	56	15.7	0.170385	Q1
1	1	30	75	1	21.3039	138	28.3	0.897399	Q4
0	0	2122	52	1	29.0657	70	19.1	0.310573	Q2
0	0	2375	58	1	25.1429	91	14.78	0.399679	Q3
0	0	850	57	1	22.0386	64.75	11.18	0.172523	Q1
0	0	2730	76	1	22.4088	106.9	13.5	0.492755	Q3
0	0	1984	67	0	21.4844	73	40	0.600093	Q4
1	1	150	37	1	39.1975	61	18.57	0.241751	Q2
1	1	766	65	0	24.841	220	3.2	1.13945	Q4
1	1	600	76	1	26.5118	139.9	9.33	0.666464	Q4
1	1	987	51	1	28.5156	114.94	12.32	0.532967	Q3
0	0	814	51	1	27.7551	85	8.2	0.2737	Q2
0	0	1277	71	0	27.5482	135	5.4	0.582151	Q3
0	0	2587	54	1	28.0822	98.03	16.12	0.465349	Q3
1	1	322	65	1	24.2215	52	17.1	0.160836	Q1
1	1	300	43	1	30.4498	56	12.1	0.124075	Q1
1	1	449	80	1	24.0238	88.76	11.76	0.345399	Q2
1	1	840	72	0	19.5918	64	10.92	0.164011	Q1
1		540	73	1	17.0993	70.1	13.03	0.233179	Q1
0	0	1293	70	1	27.3588	89	9.4	0.316694	Q2
1	1	405	73	1	24.5779	108	21.69	0.605688	Q4
1	1	150	57	1	19.5918	110.48	7.5	0.440237	Q3
1	1	480	60	0	20.7612	115	19.12	0.620854	Q4
1	1	505	47	1	22.0932	103.02	38.63	0.78929	Q4
0	0	630	75	0	32.0513	82.8	11.44	0.300221	Q2
0	0	1170	48	0	27.9421	46	8.5	0.00887201	Q1
0	0	877	64	1	29.7608	82.75	9.1	0.269776	Q2
0	0	4161	73	0	27.4756	88.03	7.08	0.280167	Q2
1	1	1497	63	1	32.7186	125	12.14	0.599959	Q4
1	1	30	74	0	23.6244	174.33	13.57	0.958208	Q4
0	0	877	53	1	27.7344	114.01	16.1	0.575185	Q3
0	0	1470	53	1	34.3396	85	20.8	0.435783	Q3
1	1	450	58	1	28.7317	81.52	40.11	0.660206	Q4
1	1	1500	64	1	25.9516	90	13	0.369893	Q2
1	1	2220	67	1	25.0995	94.19	8.51	0.341001	Q2
0	0	821	65	1	26.5625	95.09	10.2	0.368941	Q2
1	1	630	87	1	24.6094	113	7.95	0.463387	Q3
1	1	780	57	1	31.25	69.73	5.5	0.133766	Q1
0	0	1031	72	0	24.6094	52	19	0.185278	Q1
0	0	2049	72	0	22.4913	89	16	0.401594	Q3
0	0	600	72	0	35.5556	103.48	11.12	0.438578	Q3
0	0	3065	59	1	29.7578	95	21.9	0.518827	Q3
0	0	811	50	1	25.6055	74.52	15.03	0.289358	Q2
1	1	336	64	0	25.7657	57	4.4	0.0319142	Q1
0	0	604	72	1	28.0277	60	13.8	0.173501	Q1
1	1	1020	57	1	26.0933	110.2	21.73	0.621359	Q4
1	1	434	76	1	26.3958	92	11.1	0.35923	Q2
0	0	1682	68	1	30.0408	86.69	8	0.28277	Q2
1	1	450	78	1	24.2215	69	14.7	0.247083	Q2
0	0	870	80	1	23.8754	84.7	23.98	0.474622	Q3
1	1	150	81	1	24.2215	74	18.31	0.327968	Q2
0	0	919	93	1	24.9135	108.64	17.71	0.558899	Q3
0	0	150	81	1	21.2245	108.64	17.71	0.558899	Q3
1	1	1590	61	0	21.9899	81.3	18.15	0.376203	Q2
0	0	3564	39	0	27.8852	53	24.1	0.257772	Q2
1	1	584	58	1	24.9135	105	12.8	0.470661	Q3
1	1	870	61	1	40.404	69	4.1	0.110728	Q1
0	0	796	68	1	24.0569	106.74	8.81	0.431322	Q3
0	0	450	52	1	24.0569	98.4	20.7	0.526814	Q3
0	0	871	33	1	37.874	84	8.5	0.270669	Q2
1	1	1084	69	1	29.0006	125	30.16	0.831763	Q4
1	1	960	64	0	38.9348	86.68	0.83	0.190468	Q1
1		2520	45	1	29.4118	113.32	12.99	0.530425	Q3
1	1	441	56	1	28.6501	77	24.7	0.430836	Q3
1	1	300	70	1	24.7676	84	15.7	0.363288	Q2
0	0	3063	47	0	32.0461	58.5	15.62	0.186579	Q1
1	1	150	82	1	27.1809	85	31.89	0.578441	Q3
0	0	783	54	1	30.7174	74	18.7	0.332985	Q2
1	1	30	75	0	19.1001	115.65	22.9	0.673957	Q4
0	0	1553	76	1	23.6614	160	25.49	1.01282	Q4
1	1	1260	69	0	31.25	69	18.7	0.298538	Q2
0	0	3524	50	1	25.9259	75	14.8	0.289706	Q2
1	1	923	57	0	25.4767	45.42	10.07	0.0250722	Q1
0	0	805	78	0	26.6728	103.1	13.6	0.467862	Q3
0	0	2291	62	1	32.3232	83	21.3	0.428436	Q3
0	0	818	57	0	25.462	72.2	19.6	0.332162	Q2
1	1	120	69	1	29.7619	129.14	6.7	0.558502	Q3
0	0	1140	66	1	29.4029	68	11.6	0.200316	Q1
0	0	1290	67	0	22.7244	81.91	23.5	0.449226	Q3
1	1	439	83	0	24	51	6.53	0.0179775	Q1
1	1	2550	81	1	27.3797	64	12.5	0.184336	Q1
1	1	845	63	1	27.102	652	8.64	4.18565	Q4
1	1	570	75	0	50.7812	110	8.6	0.45108	Q3
0	0	1175	59	1	24.977	46	5.3	-0.0322919	Q1
0	0	805	87	1	21.7993	97.51	13.06	0.422404	Q3
1	1	848	71	0	27.9155	80	14.1	0.315149	Q2
0	0	480	74	0	23.7253	256	35.87	1.80773	Q4
1	1	360	84	1	21.7993	121.13	15	0.610087	Q4
0	0	704	53	1	30.4498	104	6.3	0.380157	Q2
1	1	60	66	1	21.0772	102	20.4	0.547757	Q3
1	1	120	73	1	24.7721	69.53	22.8	0.354931	Q2
1	1	245	60	1	31.8339	103.36	5.1	0.360312	Q2
1	1	615	61	0	25.711	59.96	18.52	0.233943	Q1
1	1	120	63	1	15.4321	362	4.7	2.13704	Q4
1	1	30	65	1	25.7117	87.65	40.7	0.710028	Q4
1	1	234	69	1	26.2188	119	18.3	0.637863	Q4
1	1	562	84	0	20.148	234.59	16.31	1.40861	Q4
1	1	120	56	1	26.6436	83.69	9.6	0.282684	Q2
1		360	80	1	24.9649	101.99	17.74	0.51347	Q3
1	1	731	49	1	25.2493	64.6	62.5	0.831656	Q4
1	1	387	67	1	23.6713	87.63	10.17	0.31716	Q2
0	0	1491	72	1	24.2215	121	14.4	0.601473	Q4
1	1	294	63	1	29.3878	380	7.44	2.2963	Q4
1	1	90	55	1	25.6055	79	11.34	0.272755	Q2
1	1	1176	42	1	24.187	69	13.7	0.23422	Q1
1	1	360	68	1	28.075	76.02	11.9	0.259429	Q2
1	1	1260	72	0	20.3954	44	28.9	0.257513	Q2
0	0	3720	51	1	35.8564	69	11.9	0.211065	Q1
0	0	210	73	1	28.3737	73.7	16.95	0.308407	Q2
1	1	1740	67	0	22.8374	53	10.5	0.0828253	Q1
0	0	780	50	1	30.0408	71	10.3	0.204262	Q1
1	1	660	64	1	22.7732	86	10.7	0.312748	Q2
1	1	120	76	1	21.1073	154	5.3	0.711764	Q4
1	1	932	67	0	20.9572	274	4.03	1.52216	Q4
1	1	285	85	1	28.0816	91	11.6	0.358773	Q2
1	1	450	80	1	25.6055	83.63	333.73	4.45179	Q4
0	0	958	52	1	36.7309	90.18	17	0.422587	Q3
1		150	74	1	25.9516	73.2	23.2	0.385361	Q3
1	1	300	64	0	29.7211	53	7.9	0.0493796	Q1
0	0	864	72	1	27.0641	50	16.4	0.138053	Q1
0	0	1264	79	0	27.0552	62	9.3	0.129393	Q1
1	1	150	66	1	34.6021	102.45	22.24	0.574526	Q3
1	1	510	60	1	24.4898	126	39.6	0.960086	Q4
1	1	3000	65	1	30.478	92.56	8.41	0.328485	Q2
0	0	3670	67	0	24.539	73	4.8	0.14729	Q1
0	0	750	70	1	23.0518	76	16.5	0.318464	Q2
1	1	1985	63	1	24.8981	101	14.7	0.467544	Q3
1	1	712	55	1	20.2449	81	8.3	0.247428	Q2
1	1	669	77	1	23.4375	267.26	28.9	1.79564	Q4
1	1	439	77	1	28.959	96.66	19.74	0.502477	Q3
1	1	716	58	0	23.5304	127	11.63	0.607177	Q4
0	0	480	60	1	26.0617	65.92	47.91	0.653068	Q4
0	0	990	51	1	35.1112	79.73	16.09	0.338887	Q2
0	0	2380	80	1	22.4913	73.98	12.28	0.250262	Q2
0	0	837	76	0	28.7201	121.9	7	0.512482	Q3
1	1	736	57	1	30.6939	72.5	15.4	0.280201	Q2
1	1	270	69	0	27.5556	108	11.9	0.479752	Q3
1	1	1950	78	1	20.3383	59	8.4	0.0971479	Q1
0	0	1144	66	1	24.093	83.45	17.5	0.382654	Q3
0	0	2730	64	1	26.2336	78.76	15.19	0.320627	Q2
1	1	30	65	1	23.5294	83	18.63	0.394089	Q3
1	1	1050	76	1	30.4498	103	17.94	0.523002	Q3
0	0	2725	39	1	29.3878	75	13.2	0.269124	Q2
1	1	828	76	0	21.875	128	18.52	0.702698	Q4
1	1	750	57	1	29.3878	71	10.3	0.204262	Q1
1	1	660	62	1	21.3039	105.06	31.18	0.707509	Q4
1	1	1140	64	1	30.8365	55.17	16.49	0.174829	Q1
1	1	1710	70	1	32.6531	74	10.8	0.231362	Q1
1	1	120	59	0	18.2222	78	5.1	0.185596	Q1
0	0	1802	57	1	29.9836	73.9	25.34	0.417711	Q3
0	0	802	76	0	24.2188	88	27.28	0.539808	Q3
0	0	2168	65	1	35.5639	158.3	22.46	0.96213	Q4
0	0	3114	80	0	21.6441	53	6.2	0.0275113	Q1
1	1	989	76	1	25.9516	197.9	8.73	1.05833	Q4
0	0	1140	74	1	28.7197	98.81	25.2	0.587526	Q3
1	1	1530	60	0	18.75	95	15.4	0.435212	Q3
0	0	3818	65	1	28.4055	71	4.4	0.128366	Q1
1	1	990	71	0	19.5918	114.01	23.2	0.666517	Q4
1	1	990	54	1	33.91	93	18	0.454879	Q3
1	1	120	63	1	26.3656	89.17	24.59	0.513265	Q3
0	0	300	56	1	28.075	86	5	0.239425	Q2
0	0	1718	50	1	29.3776	62	13.2	0.179562	Q1
1	1	1350	84	1	25.9909	97.02	15.7	0.452988	Q3
1	1	1200	53	1	25.3444	54	11.6	0.103865	Q1
0	0	1666	65	0	23.4221	46	9.1	0.0165902	Q1
1	1	60	79	0	24.3141	74.58	14.99	0.289257	Q2
0	0	1020	71	0	28.1943	53	8.23	0.0536246	Q1
1	1	1144	76	1	16.7062	128.7	8	0.572194	Q3
1	1	1590	70	1	25.9516	107	12.7	0.483153	Q3
1	1	241	59	1	24.8016	54	14	0.134738	Q1
1	1	1410	70	1	29.0612	90.01	18.3	0.438139	Q3
1	1	1500	72	0	24.0346	68	16.7	0.265921	Q2
1	1	223	70	0	27.1203	50	11.84	0.0793945	Q1
1	1	333	60	0	29.3848	61.4	14.58	0.19318	Q1
1	1	423	72	0	17.1029	52.83	19.6	0.198714	Q1
1	1	729	61	1	22.3094	59	10.9	0.129307	Q1
0	0	2300	73	1	30.3871	74	9.67	0.216826	Q1
0	0	1296	40	1	31.9508	49	14.8	0.110582	Q1
1	1	1470	69	1	25.7117	275.47	13.61	1.65552	Q4
1	1	893	70	1	23.0954	121.97	43.48	0.982233	Q4
1	1	564	59	1	25.2595	74	19.62	0.34482	Q2
1	1	1110	60	1	30.9917	79	9.2	0.245227	Q2
1	1	796	72	1	26.1224	241	11.65	1.39283	Q4
0	0	819	70	1	17.1875	89	15.9	0.400308	Q3
0	0	1252	54	1	26.6436	76.75	11.9	0.264458	Q2
1	1	1011	59	0	20.7008	52	13.69	0.116971	Q1
0	0	2333	50	1	30.4498	85.73	20.11	0.431936	Q3
1	1	416	62	1	22.4913	100	14.3	0.455509	Q3
0	0	630	75	1	26.1224	59	9.3	0.108725	Q1
0	0	1778	76	1	24.6755	83	16.5	0.36669	Q2
1	1	230	57	1	26.2507	77.43	7.13	0.207783	Q1
1		30	83	0	24.4473	94.04	11.37	0.376758	Q2
0	0	1350	45	1	24.4898	73	25.3	0.410996	Q3
1	1	450	75	1	22.2291	63.8	28.59	0.389936	Q3
1	1	480	52	1	24.8591	68	12.7	0.214467	Q1
0	0	630	63	1	19.5918	72.89	22.4	0.372934	Q2
1	1	420	61	0	30.4867	79	5.5	0.197631	Q1
1	1	221	82	1	26.4915	95	8	0.340021	Q2
1	1	990	47	1	25.2092	62	10.3	0.142257	Q1
0	0	1380	70	1	30.8596	122.86	13.7	0.605283	Q4
0	0	1985	52	1	21.0077	89	26.76	0.540008	Q3
1	1	780	69	0	25.1486	75.94	11.26	0.250645	Q2
0	0	600	64	1	24.0055	87	17.5	0.407111	Q3
1	1	1200	68	0	31.245	103	6.7	0.378413	Q2
1	1	2839	71	0	22.8624	86.27	15.06	0.370694	Q2
0	0	689	76	1	39.3021	96	18.3	0.479407	Q3
0	0	990	70	1	19.9184	158.38	12.98	0.840733	Q4
0	0	802	51	1	27.3982	114	32.27	0.783122	Q4
1	1	594	69	0	25.6745	98	10.6	0.394135	Q3
1	1	1057	48	1	28.0822	102.7	8.76	0.402846	Q3
1	1	960	51	1	27.0416	82	13.9	0.326355	Q2
1	1	180	77	1	27.9155	329	8.5	1.95857	Q4
1	1	2010	60	1	29.7143	87	10.61	0.31848	Q2
1	1	616	68	1	24.2123	65	19.2	0.277413	Q2
0	0	900	56	1	25.8264	65	19.2	0.277413	Q2
0	0	1740	72	0	26.5021	103.27	11.11	0.437002	Q3
1	1	1590	70	0	36.1069	90.28	16.5	0.416845	Q3
1	1	120	75	1	26.9896	287.2	6.44	1.6441	Q4
1		870	74	0	26.9531	29	20.77	0.04959	Q1
1	1	732	78	1	24.0741	91	15.53	0.409327	Q3
1	1	426	57	1	24.1633	143	18	0.799349	Q4
1		410	75	1	28.7105	124	7.57	0.534282	Q3
1	1	1830	52	1	28.06	70	11.8	0.216668	Q1
0	0	1470	74	1	22.7732	79	34.2	0.56682	Q3
1	1	237	58	1	25.8546	110.32	21.5	0.619227	Q4
0	0	1350	74	1	25.2363	84.27	14.41	0.348554	Q2
1	1	30	48	1	25.3906	90	33.31	0.631155	Q4
1	1	192	70	0	17.7778	38	4.8	-0.093839	Q1
1	1	300	59	1	28.7356	110.18	28.65	0.710238	Q4
0	0	1170	62	1	33.8741	119	15.72	0.604675	Q4
0	0	3442	60	0	23.0469	102.34	30.15	0.675521	Q4
0	0	1560	80	1	21.4692	112.7	28.47	0.725284	Q4
1	1	1051	70	1	25.9516	80	19.77	0.388086	Q3
0	0	1170	69	1	21.4533	81.88	10.1	0.276646	Q2
0	0	1320	65	1	23.3844	83	10.6	0.290794	Q2
0	0	720	61	0	31.245	51.69	6.55	0.0229885	Q1
1	1	1020	87	0	21.7969	189.12	7.2	0.978161	Q4
1	1	90	76	0	23.4375	58.61	12.06	0.141542	Q1
1	1	528	68	1	23.8751	116	16.4	0.592754	Q4
0	0	2506	63	1	24.4646	90	14.58	0.390217	Q3
1	1	360	81	1	20.4783	122	19.49	0.673839	Q4
1	1	2880	77	1	24.9649	101.8	13.54	0.458134	Q3
1	1	1080	65	0	23.7332	88	13.69	0.36499	Q2
1	1	1140	57	1	24	48.7	17.98	0.149421	Q1
0	0	2790	64	1	31.6032	154.99	8.72	0.762578	Q4
1	1	1560	56	0	32.8731	50.09	12.9	0.0936501	Q1
1	1	1490	56	1	24.8016	73.11	17.4	0.310131	Q2
1	1	1335	74	1	25.6055	77.61	28.91	0.489195	Q3
1	1	120	69	1	27.7551	52	27.67	0.296806	Q2
1		690	78	1	26.6728	269	4.6	1.49504	Q4
1	1	180	76	0	20.8889	569	12.4	3.6622	Q4
1	1	1500	65	1	24.3911	117	12.3	0.546902	Q3
1	1	1110	39	1	31.8339	66	23.4	0.33833	Q2
1	1	390	55	1	39.8438	114.7	16.3	0.582511	Q3
1	1	1350	61	1	27.3797	80	7.1	0.225103	Q1
0	0	450	70	1	22.9819	136.16	26	0.855136	Q4
0	0	240	61	1	27.7323	122.29	9.5	0.547328	Q3
1	1	600	74	0	19.5312	106	18.7	0.553446	Q3
1	1	930	76	1	26.1224	75.06	17.29	0.32215	Q2
1	1	353	74	1	19.3792	94.19	30.19	0.619887	Q4
0	0	4117	61	1	16.1415	98.1	5.06	0.323559	Q2
1	1	267	73	0	30.0215	95.71	27.8	0.599614	Q4
0	0	510	72	0	23.2335	63	10.3	0.149147	Q1
1	1	1680	74	1	22.2656	85.97	15.56	0.375059	Q2
1	1	780	51	0	37.8041	88.31	9	0.306795	Q2
1	1	270	64	0	27.0552	76.6	27.6	0.465385	Q3
1	1	1067	69	1	28.7037	121	7.1	0.507568	Q3
1	1	1084	78	1	27.6817	96	15.1	0.438243	Q3
1	1	845	64	1	28.125	85.87	24.6	0.490658	Q3
0	0	1213	82	1	27.3797	79.05	19	0.371636	Q2
1	1	2160	67	0	36.9822	82.52	7.03	0.241563	Q2
0	0	1020	68	1	30.6689	90	8.28	0.309176	Q2
1		990	69	1	33.2031	109	16.6	0.547101	Q3
0	0	785	78	0	19.9792	53.6	7.72	0.0511978	Q1
1	1	930	61	1	26.4463	109.12	32.41	0.751303	Q4
0	0	1201	63	1	24.2215	89.15	20.3	0.457942	Q3
1	1	1350	56	0	33.2986	67	10.9	0.184422	Q1
1	1	870	65	0	21.0938	132	9	0.607793	Q4
1	1	90	70	1	30.854	121	13.7	0.592469	Q4
0	0	2010	77	1	27.7743	108	10.1	0.456597	Q3
1	1	2639	69	0	22.2137	70	28.7	0.434065	Q3
0	0	3920	31	1	24.4536	105.49	15.17	0.504524	Q3
1	1	690	62	1	23.5102	74	2.4	0.123307	Q1
1	1	900	46	1	31.1419	66	10.5	0.172388	Q1
1	1	604	72	1	20.898	424.59	65.47	3.34998	Q4
0	0	30	57	1	29.737	111.4	18.82	0.592193	Q4
0	0	2610	80	0	23.0112	72.94	12.85	0.25043	Q2
0	0	3344	65	1	29.0698	67	15.2	0.239736	Q2
0	0	686	59	1	23.939	72.12	13.09	0.247868	Q2
0	0	390	56	1	31.5886	61	9.2	0.121218	Q1
1	1	872	52	1	28.0277	108	18.8	0.568511	Q3
0	0	1455	60	1	24.4898	79	20.8	0.394446	Q3
1	1	240	65	0	26.3702	63.94	10.58	0.159224	Q1
1	1	498	61	1	24.8163	85	7.2	0.260836	Q2
1	1	708	48	1	25.3515	86.22	12.47	0.337033	Q2
0	0	2760	70	1	24.2424	85.62	11.63	0.322094	Q2
1	1	554	73	1	21.8776	483.57	56.07	3.6354	Q4
0	0	1536	80	0	24.4898	85	25.57	0.497142	Q3
1	1	150	79	0	27.3438	61.4	9.66	0.129891	Q1
0	0	1571	75	1	23.7228	99	18.44	0.501876	Q3
1	1	30	67	0	24.0346	70	20.7	0.331155	Q2
1	1	273	73	0	24.3865	207.85	22.98	1.31019	Q4
0	0	862	72	1	28.2138	105.44	12.5	0.469833	Q3
0	0	960	56	1	22.8374	71	18.2	0.305885	Q2
0	0	1192	59	1	24.2215	104	13.9	0.477921	Q3
1	1	480	74	1	31.6374	97	53.02	0.932925	Q4
1	1	120	50	1	31.0979	68	12.6	0.21318	Q1
0	0	1498	69	1	21.9138	79	10.78	0.265552	Q2
1	1	30	54	1	28.7317	37.03	20	0.0950069	Q1
0	0	2414	58	1	30.0712	78	7.74	0.219556	Q1
1	1	360	57	1	24.9135	57	5.9	0.0512098	Q1
1	1	839	50	1	28.6288	165	17.7	0.947057	Q4
1	1	595	68	1	27.4756	87	12.2	0.338933	Q2
1	1	697	63	1	19.5918	61	14.6	0.190682	Q1
1	1	450	59	1	18.3655	66	253.18	3.29416	Q4
1	1	1620	57	0	18.5078	102	6.9	0.374097	Q2
1	1	720	50	1	22.8571	72.03	15.21	0.274519	Q2
1	1	250	54	1	22.8571	70	6.2	0.144631	Q1
0	0	1686	60	1	29.7576	70.25	9.65	0.190733	Q1
1	1	263	64	1	29.4118	89.59	18.44	0.437047	Q3
0	0	2540	64	1	24.6181	67.78	19.36	0.298623	Q2
0	0	716	62	1	23.1084	98	12.9	0.423721	Q3
1	1	335	51	1	25.9516	66	14.87	0.228602	Q1
0	0	1238	48	1	29.4118	62	12.5	0.170557	Q1
0	0	1170	49	1	28.3737	61	5.2	0.0697628	Q1
1	1	150	66	1	27.4691	77.23	47.48	0.725456	Q4
1	1	2564	48	1	26.9598	96	28.3	0.608044	Q4
0	0	1542	61	0	30.4688	91	8.28	0.316065	Q2
1	1	405	63	1	20.3244	85	18.4	0.40491	Q3
0	0	2488	77	1	19.5918	170.6	29.01	1.13113	Q4
0	0	1140	47	0	34.049	51.32	27.2	0.286075	Q2
0	0	1484	60	0	20.9366	111	14.68	0.536181	Q3
1	1	609	58	0	20.5693	122	7.1	0.514457	Q3
1	1	1800	57	1	28.6508	130.2	9.4	0.600537	Q4
1	1	60	62	1	26.4463	94.01	24.7	0.548025	Q3
0	0	4005	31	1	22.5306	91.87	9.9	0.342898	Q2
1	1	1200	64	1	37.551	75	7.6	0.197087	Q1
1	1	1025	65	1	24.8016	141.75	22.5	0.848624	Q4
1	1	570	61	1	28.959	46	8.5	0.00887201	Q1
0	0	3857	62	1	29.0367	90.8	14.58	0.395729	Q3
1	1	360	85	1	26.5338	120.24	13.22	0.581058	Q3
1	1	1410	64	1	31.2213	133	6.4	0.581236	Q3
0	0	719	65	1	28.3737	75.03	25.61	0.42897	Q3
1		360	71	0	24.6094	72	19.47	0.329112	Q2
0	0	1126	48	1	27.268	68.92	8.48	0.16652	Q1
1		510	52	1	21.7994	123.2	27.73	0.788103	Q4
0	0	1251	62	1	30.7958	156.69	9.2	0.780465	Q4
1	1	615	73	1	24.5351	123.62	12.5	0.595082	Q4
0	0	120	50	1	24.2215	77.1	14.55	0.300958	Q2
1	1	460	67	1	28.6851	461.39	7.52	2.85805	Q4
1	1	654	60	0	24.2188	54	11	0.0961465	Q1
1	1	288	51	1	24.2123	101.67	15.13	0.477692	Q3
1	1	420	71	1	23.7812	81	14.6	0.32847	Q2
1	1	527	61	1	26.0617	89	15.1	0.390017	Q3
1	1	480	58	1	25.763	211.65	29.8	1.4241	Q4
0	0	1329	62	1	18.7328	54	16.8	0.170756	Q1
0	0	630	51	1	32	72	9.8	0.204719	Q1
0	0	60	72	1	29.7576	75.7	7.63	0.202296	Q1
1	1	1224	79	1	21.7993	112	14.4	0.539469	Q3
1	1	434	55	0	30.0433	53	15.9	0.152289	Q1
0	0	1140	51	1	27.0641	69	6.5	0.141601	Q1
1	1	480	67	1	34.6021	65.33	15.4	0.230804	Q1
0	0	1227	44	1	29.3878	70.7	13.4	0.242073	Q2
1	1	120	73	1	33.8566	116	3.8	0.430671	Q3
1	1	330	53	1	30.7174	64.18	9.2	0.143126	Q1
1	1	900	80	1	24.2215	100	6.7	0.357745	Q2
1		360	79	1	22.3214	256.28	15.73	1.55058	Q4
1		360	74	0	25.7117	79	20.8	0.394446	Q3
1	1	1860	54	1	26.9896	57	15.8	0.178561	Q1
0	0	1266	60	1	17.9931	155.1	40.5	1.17215	Q4
0	0	2218	63	0	22.0317	55.19	10.77	0.101386	Q1
1	1	450	76	1	24.5675	87	18	0.413543	Q3
0	0	2520	48	1	23.5294	117.17	46.2	0.984153	Q4
0	0	1020	65	1	19.5918	112	5.8	0.428841	Q3
0	0	3537	47	1	21.9138	104	12.4	0.458626	Q3
1	1	676	64	1	21.2245	406.5	6.58	2.4678	Q4
0	0	2096	75	1	19.5918	60	15.81	0.199357	Q1
1	1	1041	76	1	23.5294	109	12.8	0.498218	Q3
1	1	450	49	1	29.3776	113.1	27.1	0.710416	Q4
1	1	300	83	1	24.3824	110.68	11.9	0.498215	Q3
0	0	1154	50	1	27.1178	56	14.1	0.149803	Q1
1	1	240	55	1	32.9796	63	0.3	0.0205093	Q1
0	0	678	53	1	24.3025	120.8	19.4	0.664414	Q4
1	1	510	79	1	21.8724	268	8.86	1.54295	Q4
0	0	1521	59	1	26.2966	105	16.24	0.514912	Q3
0	0	746	50	1	28.6851	74	6.4	0.174761	Q1
0	0	2580	56	0	23.4375	104.07	6.6	0.384499	Q3
1	1	870	76	1	30.1194	97.49	16.7	0.46909	Q3
1	1	720	74	0	34.8944	68	15.6	0.251771	Q2
1	1	1500	60	1	18.75	683.08	3.56	4.33443	Q4
0	0	1699	49	1	34.4729	58	13.57	0.156764	Q1
1	1	718	69	0	25.2174	72	32.4	0.495439	Q3
1	1	197	77	1	21.6333	151	12.03	0.777668	Q4
0	0	2163	62	1	26.9896	88.2	34.96	0.639979	Q4
1		2730	59	1	30.1021	61	7.7	0.101922	Q1
1	1	720	82	1	28.2828	83.04	24	0.463443	Q3
0	0	2580	47	1	34.0636	93	10.7	0.360974	Q2
1	1	150	66	1	17.5064	86.5	23.68	0.483164	Q3
1	1	1170	76	1	37.1255	263.15	27.22	1.74571	Q4
1	1	120	65	1	28.3737	91	11.7	0.360059	Q2
1	1	398	76	0	20.83	132.09	16.2	0.701031	Q4
0	0	60	73	0	22.6562	313.9	10.51	1.8804	Q4
1	1	977	53	1	27.3356	100.85	11.67	0.427534	Q3
1	1	150	75	0	24.3865	137	6.4	0.608794	Q4
1	1	270	43	1	24.4193	87	8.64	0.293138	Q2
0	0	300	73	0	26.0226	72.72	20.04	0.341404	Q2
1	1	945	69	1	26.2596	114.59	16	0.577894	Q3
0	0	689	53	1	28.125	52	10.3	0.0733631	Q1
1	1	120	72	1	23.5666	107.4	16	0.528359	Q3
1	1	1290	64	1	39.3283	121.44	14.94	0.611451	Q4
1	1	3270	65	1	23.7228	92	14.44	0.402195	Q3
1	1	1216	61	1	27.7551	72.5	28.22	0.445114	Q3
1	1	506	50	1	25.3515	90.88	54.11	0.904783	Q4
1	1	1590	52	1	29.0174	88	13.2	0.358686	Q2
0	0	30	57	1	21.0077	77.78	24.09	0.428363	Q3
1	1	185	73	1	22.0932	149	21.31	0.883265	Q4
0	0	1483	75	0	22.0317	94	19.9	0.48621	Q3
1	1	890	60	1	28.7197	102.26	16.87	0.504139	Q3
1	1	510	81	1	35.9375	98	17.04	0.476977	Q3
1	1	1140	55	0	31.25	83	13.1	0.322953	Q2
1	1	960	68	1	24.677	105.06	22.19	0.591865	Q3
0	0	3817	46	1	23.2438	67.95	8.98	0.166269	Q1
0	0	1200	54	1	28.4011	81	17.3	0.363202	Q2
0	0	827	77	1	20.8307	264.58	9.22	1.52402	Q4
1	1	420	69	0	24.974	93	10.2	0.354542	Q2
1	1	330	53	1	26.5731	64.65	15.96	0.233323	Q1
1	1	3240	80	1	21.9525	57.82	10.56	0.116804	Q1
0	0	2910	73	1	25.9909	86	4.7	0.235566	Q1
0	0	791	57	1	26.9896	57.51	16.3	0.188506	Q1
1	1	2250	61	1	25.5593	83	9.7	0.279216	Q2
1	1	1029	60	1	21.7079	80	17.4	0.357599	Q2
1	1	438	45	1	25.3444	126	45.02	1.02981	Q4
1	1	300	69	1	28.0277	80	18.98	0.377924	Q2
0	0	30	58	1	33.9592	85.5	19.79	0.426235	Q3
1	1	950	60	1	27.5482	102.08	33.25	0.713607	Q4
1	1	367	82	1	22.3214	91	12.5	0.37035	Q2
0	0	3998	43	1	32.5964	80	9	0.249544	Q2
1	1	180	69	1	27.1809	112	8.2	0.459713	Q3
0	0	1352	75	1	24.8016	63.24	9.2	0.13665	Q1
1	1	420	81	1	22.6474	102	12.4	0.444847	Q3
1		930	79	0	27.5556	80.58	15.54	0.337668	Q2
1	1	1417	75	1	20.5151	114.61	7.5	0.46869	Q3
1	1	840	48	1	29.2633	78	8.5	0.229333	Q1
1	1	840	54	1	24.858	87	8.5	0.291338	Q2
0	0	1240	52	1	22.7732	83.13	15.3	0.352149	Q2
0	0	3730	55	0	24.4646	81	5	0.204978	Q1
1		731	77	0	19.9219	50.36	13.99	0.109532	Q1
0	0	990	55	1	25.5354	94.72	14.9	0.426852	Q3
1	1	150	76	1	25.3515	136	18	0.751124	Q4
0	0	680	54	1	27.1731	70.63	12.66	0.232071	Q1
0	0	720	71	0	21.4844	125.72	8.71	0.560797	Q3
1	1	594	64	1	26.1224	77.61	12	0.271669	Q2
0	0	3900	46	1	26.2287	106.75	12.27	0.475899	Q3
1	1	809	40	1	29.2969	81.02	14.46	0.326807	Q2
0	0	60	44	1	27.7778	72.44	12.78	0.246085	Q2
1	1	734	68	1	23.03	133	20.37	0.760942	Q4
1	1	1530	65	0	19.3962	62	6.7	0.0959478	Q1
[truncated: 626 more rows]
